# Supplementary material for: Spatial pattern of soil organic carbon and total nitrogen, and analysis of related factors in an agro-pastoral zone in Northern China
Source: PLoS One. 2018 May 17;13(5):e0197451. doi: 10.1371/journal.pone.0197451 (PMC5957344; doi:10.1371/journal.pone.0197451)
Supplement: S1 Table — (XLSX) [file pone.0197451.s005.xlsx]

## Sheet: CONTENTS
	Spatial pattern of soil organic carbon and total nitrogen, and analysis of related factors in an agro-pastoral zone in Northern China
	Xuyang Wang, Yuqiang Li , Yinping Chen, Jie Lian, Yongqing Luo, Yayi Niu, Xiangwen Gong
	Sheet 1: Soil organic carbon (SOC) and total nitrogen (TN) contents in the soil to a depth of 100 cm

## Sheet: Sheet1
ID	lat	lon	soil types	0-10cm SOC EC (g·kg-1)	10-20cm SOC EC (g·kg-1)	20-40cm SOC EC (g·kg-1)	40-60cm SOC EC (g·kg-1)	60-100cm SOC EC (g·kg-1)	0-10cmTN EC (g·kg-1)	10-20cmTN EC (g·kg-1)	20-40cmTN EC (g·kg-1)	40-60cmTN EC (g·kg-1)	60-100cmTN EC (g·kg-1)
1	42.3923	121.07	Argosols	7.84052	6.40805	3.94108	3.3861	6.53923	0.9305	0.6425	0.4355	0.3945	0.6455
2	42.397	121.075	Argosols	7.64938	3.54186	3.91135	3.71083	2.84295	0.828	0.478	0.402	0.344	0.294
3	42.4023	121.092	Argosols	6.97971	3.70599	2.07419	1.84356	1.17379	0.845	0.456	0.293	0.265	0.197
4	42.4091	121.132	Argosols	4.31547	4.05548	2.34256	1.87657	1.94633	0.584	0.493	0.219	0.181	0.221
5	42.418	121.141	Argosols	6.49613	3.19892	2.30601	1.5173	1.32584	0.697	0.384	0.292	0.224	0.224
6	42.4248	121.157	Argosols	7.49913	2.78845	3.14793	2.38627	1.95628	0.811	0.337	0.315	0.274	0.246
7	42.4252	121.159	Argosols	5.77591	3.18357	2.25453	1.61658	3.80175	0.675	0.388	0.297	0.198	0.39
8	42.4279	121.179	Argosols	6.64389	2.41277	1.4861	1.81962	2.2826	0.657	0.292	0.184	0.243	0.249
9	42.427	121.179	Argosols	6.58312	4.41183	2.30516	1.48086	1.18454	0.751	0.567	0.32	0.217	0.187
10	42.3414	121.083	Argosols	3.35761	3.45768	2.92992	1.54634	1.15178	0.576	0.48	0.384	0.224	0.174
11	42.3293	121.113	Argosols	7.39299	6.39979	4.81271	5.14085	6.67884	0.786	0.705	0.506	0.523	0.677
12	42.3319	121.126	Argosols	10.3084	6.49889	2.56119	2.09939	1.44449	1.02	0.629	0.327	0.28	0.235
13	42.3317	121.126	Argosols	15.9582	8.59611	5.18702	2.76042	1.57643	1.28	0.772	0.485	0.322	0.26
14	42.3312	121.127	Argosols	12.1468	7.36111	4.53134	2.08861	0.927885	0.202	0.263	0.455	0.686	1.11
15	42.3495	121.161	Argosols	4.31409	4.74622	1.80299	1.47468	1.47272	0.564	0.553	0.301	0.267	0.236
16	42.3499	121.164	Argosols	13.8306	6.87291	4.77736	2.95025	1.90089	1.07	0.651	0.441	0.335	0.245
17	42.3697	121.17	Argosols	13.1515	8.454	3.34094	2.16308	2.81406	1.13	0.758	0.379	0.301	0.326
18	42.39	121.185	Argosols	12.9906	5.32258	3.696	2.4196	1.64945	1.15	0.514	0.351	0.286	0.239
19	42.3467	120.832	Argosols	5.08098	5.6044	4.00899	2.2535	1.54026	0.651	0.626	0.445	0.294	0.208
20	42.3443	120.858	Argosols	8.90555	6.51099	4.15468	2.96822	3.29835	0.897	0.606	0.412	0.307	0.345
21	42.3502	120.876	Argosols	5.80336	4.88205	3.7613	3.06297	2.26383	0.67	0.536	0.387	0.368	0.269
22	42.3708	120.91	Argosols	2.98373	2.38842	2.65221	2.98343	1.43695	0.413	0.366	0.347	0.35	0.211
23	42.3753	120.94	Argosols	10.412	4.91641	2.76495	1.82382	1.76708	1.2	0.552	0.358	0.262	0.226
24	42.3926	120.966	Argosols	4.31242	3.84109	2.3757	2.70735	2.42892	0.537	0.47	0.345	0.322	0.298
25	42.4074	120.996	Argosols	14.1916	1.95795	3.75649	1.95961	1.35206	1.33	0.226	0.388	0.234	0.126
26	42.3251	121.083	Argosols	4.6359	4.37734	3.40109	2.17894	2.47383	0.43	0.418	0.361	0.24	0.283
27	42.3283	121.038	Argosols	12.3456	4.31287	3.15579	4.35934	4.24752	1	0.432	0.286	0.379	0.399
28	42.321	121.054	Argosols	10.5861	9.94859	6.728	3.1081	1.90531	1.1	1.01	0.65	0.349	0.26
29	42.3297	121.03	Argosols	8.09973	6.01549	2.34916	1.63584	1.7417	0.911	0.801	0.367	0.252	0.241
30	42.3419	120.988	Argosols	5.03168	3.92079	3.70297	2.94108	3.48806	0.674	0.54	0.446	0.351	0.392
31	42.3187	120.965	Argosols	12.0334	5.03672	3.64912	2.91287	2.99705	0.881	0.388	0.332	0.279	0.283
32	42.3156	120.888	Argosols	8.32626	3.86617	2.2264	1.21676	1.26356	0.887	0.507	0.293	0.207	0.192
33	42.3326	120.868	Argosols	8.95733	6.82496	3.87787	2.63	2.73226	0.936	0.661	0.45	0.307	0.312
34	42.337	120.86	Argosols	5.12895	4.9694	4.64175	1.80221	2.58785	0.737	0.686	0.674	0.248	0.343
35	42.3324	120.829	Argosols	4.25892	3.99443	2.62166	1.77	1.42282	0.59	0.517	0.298	0.253	0.187
36	42.5541	120.747	Kastanozems	3.84186	3.91592	2.72069	0.947866	0.852592	0.471	0.519	0.375	0.159	0.138
37	42.5147	120.747	Arenosols	2.12134	1.59101	1.72566	1.85803	1.98756	0.292	0.258	0.258	0.267	0.26
38	42.4925	120.735	Kastanozems	3.23205	2.48744	2.69075	4.2297	2.40813	0.444	0.341	0.335	0.551	0.311
39	42.5007	120.707	Kastanozems	4.53901	2.17083	1.84229	2.41276	2.74177	0.523	0.279	0.297	0.317	0.289
40	42.4977	120.685	Argosols	3.81068	3.99202	2.92968	2.59998	1.67897	0.446	0.427	0.363	0.291	0.176
41	42.4905	120.681	Argosols	5.46762	4.92977	3.81464	1.71121	0.98684	0.599	0.583	0.465	0.212	0.14
42	42.4742	120.684	Argosols	6.38731	6.58354	5.1	3.00661	1.87518	0.683	0.718	0.525	0.315	0.212
43	42.4648	120.699	Argosols	3.94303	3.88041	2.50275	1.86596	1.53462	0.553	0.433	0.31	0.259	0.248
44	42.4649	120.726	Argosols	3.12328	2.27	3.0242	2.96378	2.69925	0.356	0.268	0.303	0.382	0.321
45	42.4677	120.739	Argosols	3.74588	3.36097	3.12354	5.59508	3.25062	0.414	0.394	0.337	0.646	0.37
46	42.4565	120.747	Argosols	2.30148	2.50275	1.86627	1.3976	0.617207	0.225	0.254	0.18	0.132	0.063
47	42.4329	120.745	Argosols	5.80868	5.32347	4.5521	6.31449	4.46421	0.576	0.514	0.499	0.657	0.462
48	42.407	120.77	Argosols	5.97109	4.98836	3.89526	2.79568	1.64612	0.603	0.483	0.374	0.219	0.143
49	42.3671	120.789	Argosols	6.69104	5.06831	3.18392	2.20921	1.54645	0.675	0.536	0.301	0.22	0.149
50	42.3397	120.811	Argosols	8.89912	6.89849	5.77085	5.8988	7.2977	0.886	0.749	0.637	0.653	0.895
51	42.3587	120.83	Argosols	5.37	3.97592	2.65115	1.71385	1.75355	0.546	0.358	0.21	0.118	0.128
52	42.3791	120.834	Argosols	7.13422	4.19751	3.26185	2.0382	1.89573	0.688	0.411	0.289	0.182	0.167
53	42.3988	120.843	Argosols	4.89337	2.86143	1.28636	1.68266	1.58416	0.473	0.258	0.115	0.136	0.123
54	42.4109	120.852	Argosols	11.9484	4.40073	2.2696	2.22611	1.91427	0.938	0.364	0.182	0.205	0.148
55	42.4293	120.856	Kastanozems	5.13978	5.00667	3.68746	1.41999	1.69062	0.478	0.46	0.337	0.106	0.11
56	42.4431	120.879	Kastanozems	2.904	1.92436	1.97901	2.296	3.49533	0.277	0.162	0.171	0.21	0.336
57	42.4573	120.895	Argosols	1.81663	0.717706	0.838318	0.636676	0.669917	0.15	0.045	0.059	0.028	0.043
58	42.4682	120.889	Arenosols	2.87685	1.28426	1.41311	1.3406	1.38198	0.302	0.126	0.082	0.144	0.119
59	42.4809	120.897	Arenosols	1.63223	1.50761	1.30673	1.47559	1.29	0.171	0.168	0.173	0.162	0.161
60	42.4843	120.92	Arenosols	1.36418	1.13082	1.16338	1.76186	0.765195	0.155	0.102	0.128	0.154	0.068
61	42.914	120.694	Arenosols	5.65126	4.52553	7.7788	11.9033	12.2998	0.69	0.552	0.743	1.16	1.18
62	42.9166	120.69	Arenosols	0.631801	0.531565	0.432372	0.432415	0.432285	0.075	0.061	0.039	0.057	0.038
63	42.9474	120.712	Arenosols	1.6628	1.79529	1.76327	1.42972	2.66101	0.207	0.212	0.238	0.188	0.291
64	42.9428	120.748	Arenosols	3.58842	1.76345	1.3907	1.19614	1.29763	0.47	0.267	0.229	0.19	0.152
65	42.9307	120.77	Arenosols	1.22961	1.08119	0.697818	0.831983	0.632244	0.109	0.114	0.058	0.059	0.029
66	42.9166	120.726	Arenosols	1.66263	0.864397	0.598728	0.598668	0.432285	0.143	0.08	0.033	0.033	0.013
67	42.8955	120.712	Arenosols	5.5592	4.89235	2.6802	1.60941	1.34117	0.629	0.562	0.282	0.154	0.179
68	42.5838	120.779	Kastanozems	4.48575	1.94354	1.47382	2.00975	1.47264	0.538	0.262	0.249	0.244	0.226
69	42.5791	120.824	Argosols	2.41508	2.61111	2.28	1.60941	1.60748	0.365	0.327	0.287	0.241	0.22
70	42.5721	120.867	Argosols	6.49949	6.76481	3.69157	1.64835	0.88	0.804	0.68	0.403	0.219	0.114
71	42.5807	120.903	Argosols	4.87912	2.90691	1.71634	1.64967	1.71531	0.576	0.323	0.173	0.207	0.197
72	42.6032	120.94	Arenosols	3.56614	3.96238	3.10705	3.57381	2.47459	0.465	0.394	0.312	0.408	0.315
73	42.6135	120.986	Kastanozems	4.18279	2.30885	1.69739	1.36792	1.74329	0.455	0.315	0.24	0.224	0.229
74	42.5928	121.003	Kastanozems	4.67422	3.40886	2.19853	2.26253	2.26253	0.464	0.392	0.272	0.244	0.239
75	42.568	120.981	Argosols	5.544	3.96113	3.20617	3.17427	3.21871	0.584	0.372	0.304	0.308	0.313
76	42.5378	120.976	Argosols	4.40073	3.62819	2.45143	2.54426	2.59323	0.413	0.307	0.241	0.246	0.246
77	42.4958	120.971	Argosols	1.48545	1.18895	0.528317	0.577673	1.68334	0.134	0.083	0.071	0.072	0.202
78	42.4919	121.007	Argosols	6.71336	3.18841	10.1415	2.54571	3.48558	0.554	0.268	0.925	0.216	0.294
79	42.5117	121.074	Argosols	2.17539	2.30954	3.02702	2.58759	2.36618	0.318	0.294	0.398	0.364	0.299
80	42.5596	121.082	Argosols	4.29	2.90574	1.92404	2.09244	2.59323	0.667	0.406	0.286	0.273	0.299
81	42.5915	121.044	Kastanozems	4.25167	2.46242	2.60497	2.21478	1.94084	0.575	0.406	0.407	0.359	0.298
82	42.6358	121.042	Kastanozems	3.99	2.4937	2.66217	1.89915	1.85194	0.493	0.339	0.34	0.308	0.23
83	42.6306	121.068	Kastanozems	6.44909	3.19194	2.27507	2.04969	1.70826	0.736	0.391	0.253	0.241	0.221
84	42.6177	120.908	Arenosols	3.81986	2.547	2.44154	3.46942	2.28257	0.488	0.358	0.317	0.449	0.302
85	42.631	120.828	Kastanozems	3.1327	3.03951	2.27978	2.89952	2.1604	0.346	0.332	0.259	0.305	0.216
86	42.6473	120.76	Kastanozems	4.80015	3.51443	4.03685	3.61148	3.28584	0.523	0.397	0.46	0.409	0.353
87	42.6794	120.74	Kastanozems	4.41931	3.22994	5.84573	6.69259	6.3219	0.465	0.378	0.571	0.569	0.546
88	42.7312	120.723	Cambisols	3.37003	2.65	5.02513	5.26705	6.26162	0.488	0.31	0.614	0.644	0.826
89	42.7383	120.692	Cambisols	4.69928	4.42285	2.89347	3.1749	4.02843	0.291	0.276	0.4	0.286	0.26
90	42.7229	120.638	Arenosols	2.27553	2.31995	3.17399	2.03115	1.78155	0.489	0.47	0.298	0.311	0.434
91	42.7152	120.593	Arenosols	2.54144	2.32238	2.32238	2.74999	3.363	0.35	0.35	0.368	0.417	0.427
92	42.7131	120.586	Arenosols	3.2071	2.92916	2.18451	2.51005	3.41086	0.418	0.383	0.327	0.361	0.474
93	42.6895	120.545	Kastanozems	11.3926	2.70719	2.04489	2.0382	1.65734	1.08	0.341	0.286	0.273	0.252
94	42.6614	120.525	Kastanozems	5.69822	6.80013	5.07036	5.49448	3.83831	0.729	0.763	0.651	0.627	0.507
95	42.6259	120.536	Kastanozems	3.5371	2.7652	1.61	1.47092	1.41381	0.379	0.309	0.187	0.177	0.178
96	42.6285	120.591	Cambisols	4.32069	4.3589	4.85247	4.58291	1.86308	0.574	0.574	0.53	0.425	0.236
97	42.6491	120.636	Cambisols	2.75416	2.32779	1.70972	1.74559	2.53526	0.294	0.241	0.181	0.166	0.253
98	42.6345	120.662	Kastanozems	8.23267	2.72318	1.93001	3.18875	2.32327	0.74	0.35	0.268	0.316	0.306
99	42.6217	120.733	Kastanozems	2.51278	1.91995	2.44959	2.71441	2.58303	0.374	0.289	0.404	0.437	0.403
100	42.6659	120.795	Kastanozems	10.4242	3.30629	1.78504	1.58861	2.18128	0.92	0.393	0.243	0.243	0.282
101	42.6993	120.823	Arenosols	6.50844	3.02804	2.47996	2.10544	3.52941	0.834	0.393	0.351	0.31	0.396
102	42.739	120.817	Arenosols	4.02573	3.14443	2.8295	4.46492	3.32636	0.393	0.305	0.297	0.473	0.396
103	42.7756	120.789	Arenosols	0.98263	0.764277	0.831151	1.36309	1.46297	0.115	0.091	0.091	0.157	0.154
104	42.818	120.774	Arenosols	9.97149	8.2528	6.14908	3.43291	7.20235	1.56	1.26	0.671	0.392	0.821
105	42.8618	120.777	Arenosols	1.19758	1.22937	0.897464	0.632054	0.565239	0.13	0.129	0.095	0.068	0.049
106	42.8937	120.828	Arenosols	0.688254	0.589401	0.655283	0.425806	0.392777	0.081	0.078	0.092	0.054	0.039
107	42.9354	120.867	Cambisols	1.83369	1.54007	1.2124	1.14686	1.67081	0.2	0.191	0.143	0.13	0.235
108	42.9783	120.854	Arenosols	1.47336	0.949971	1.04762	0.655021	0.655021	0.154	0.101	0.109	0.064	0.066
109	43.0108	120.846	Arenosols	3.10855	1.96551	1.52206	3.12757	1.23318	0.28	0.177	0.163	0.31	0.177
110	43.034	120.811	Cambisols	4.56471	3.52639	2.91432	1.71155	0.52642	0.504	0.414	0.339	0.182	0.061
111	42.8733	120.724	Arenosols	1.3164	0.723755	0.724045	0.790262	0.493716	0.134	0.088	0.085	0.083	0.072
112	42.8834	120.896	Arenosols	1.58068	1.48233	1.97467	1.28315	1.18539	0.183	0.177	0.245	0.174	0.131
113	42.8517	120.917	Arenosols	0.563706	0.531131	0.531078	0.5306	0.364678	0.083	0.081	0.078	0.078	0.066
114	42.8337	120.971	Arenosols	0.298492	0.232207	0.265406	0.265327	0.198955	0.051	0.049	0.053	0.051	0.049
115	42.8452	121.033	Arenosols	4.31371	3.9791	3.47127	5.43648	5.37286	0.516	0.455	0.373	0.571	0.562
116	42.8044	121.058	Arenosols	0.597045	0.530335	0.530335	0.0331725	0.263868	0.059	0.059	0.058	0.047	0.039
117	42.7621	121.053	Arenosols	1.51922	1.584	1.98	2.76978	2.24042	0.22	0.221	0.269	0.325	0.303
118	42.7326	121.072	Arenosols	3.39089	3.32318	1.46226	1.36636	1.03759	0.409	0.392	0.224	0.183	0.163
119	42.7223	121.027	Arenosols	7.72664	2.52789	3.18894	2.14751	1.97967	0.651	0.288	0.355	0.256	0.26
120	42.7287	120.963	Arenosols	1.375	1.32088	1.15404	1.35145	1.30968	0.191	0.181	0.161	0.171	0.173
121	42.6982	120.971	Arenosols	2.90658	2.58656	1.76927	1.24516	1.04814	0.394	0.281	0.215	0.157	0.144
122	42.6789	120.997	Arenosols	3.2738	3.50296	3.11517	2.3355	3.23449	0.328	0.335	0.308	0.233	0.283
123	42.6606	121.012	Arenosols	6.55611	4.58561	3.07645	2.23747	2.24045	0.773	0.523	0.355	0.284	0.246
124	42.667	121.105	Arenosols	3.30776	2.06952	1.84548	1.28796	2.52034	0.385	0.311	0.257	0.207	0.368
125	42.7023	121.104	Arenosols	4.64708	4.58575	2.23844	2.18503	3.3571	0.531	0.502	0.274	0.263	0.403
126	42.7595	121.12	Arenosols	4.73864	6.04883	5.96332	4.11142	4.27496	0.475	0.575	0.509	0.435	0.351
127	42.9004	121.036	Arenosols	0.537243	0.638104	0.705061	0.734969	0.802427	0.179	0.078	0.083	0.085	0.104
128	42.949	121.031	Arenosols	0.66802	0.534791	0.467933	0.468035	0.333977	0.076	0.071	0.051	0.047	0.046
129	42.994	121.027	Arenosols	1.57142	0.83536	1.27051	1.87046	1.50305	0.155	0.109	0.126	0.197	0.1665
130	42.9673	120.969	Arenosols	8.29721	8.48916	3.33986	1.95802	0.902188	0.944	0.993	0.349	0.226	0.112
131	42.9447	120.927	Cambisols	0.847238	0.68465	0.553908	0.423407	0.35859	0.099	0.094	0.081	0.066	0.068
132	43.2138	121.024	Cambisols	3.73353	4.62907	3.16053	5.54351	5.90162	0.395	0.499	0.339	0.576	0.606
133	43.2619	121.006	Arenosols	0.423577	0.45657	0.521221	0.489036	0.488889	0.062	0.061	0.068	0.057	0.056
134	43.3023	120.984	Arenosols	1.2052	0.847407	0.619321	0.663582	0.464322	0.125	0.092	0.071	0.067	0.057
135	43.3434	120.968	Gleysols	2.48694	1.39296	1.26005	0.729502	0.796139	0.229	0.128	0.111	0.07	0.064
136	43.3875	120.974	Arenosols	5.57019	2.35548	2.3877	3.81598	3.89309	0.442	0.248	0.238	0.398	0.386
137	43.4195	120.992	Arenosols	5.01155	1.99095	1.12707	2.08799	2.48918	0.476	0.193	0.117	0.202	0.234
138	43.4468	121.007	Cambisols	3.21644	2.211	2.47302	2.34206	2.27837	0.354	0.269	0.289	0.293	0.268
139	43.4772	121.025	Cambisols	11.3168	11.7739	10.505	5.65934	9.6266	1.35	1.35	1.06	0.574	1.03
140	43.503	121.081	Cambisols	6.87844	7.17869	6.32605	9.55726	5.27736	0.718	0.773	0.685	0.925	0.565
141	43.5052	121.145	Cambisols	11.4324	10.498	7.2062	5.49908	5.02484	1.32	1.22	0.773	0.158	0.533
142	43.5126	121.206	Cambisols	5.42854	5.48963	3.33961	3.08199	4.52553	0.594	0.586	0.363	0.35	0.463
143	43.5038	121.257	Cambisols	6.35943	6.35943	4.25721	2.42673	1.8971	0.703	0.735	0.438	0.249	0.186
144	43.5003	121.326	Cambisols	3.66123	2.94838	4.47047	4.85532	1.26356	0.397	0.293	0.467	0.481	0.157
145	43.5005	121.384	Cambisols	3.58	3.00248	2.58328	9.28387	6.99234	0.4	0.396	0.34	0.96	0.679
146	43.4612	121.361	Arenosols	3.05618	2.52836	2.23194	2.13497	1.7078	0.395	0.32	0.331	0.292	0.22
147	43.4629	121.307	Arenosols	2.29966	1.82	1.90467	2.26658	2.33111	0.267	0.208	0.212	0.263	0.254
148	43.4794	121.248	Cambisols	5.7689	6.33715	3.18931	6.80462	10.9218	0.763	0.752	0.383	0.795	1.22
149	43.4564	121.202	Arenosols	1.31356	1.24726	1.24801	1.05075	0.787745	0.19	0.178	0.163	0.157	0.116
150	43.4194	121.175	Arenosols	2.39773	1.64097	0.919495	0.985567	0.787745	0.281	0.133	0.115	0.129	0.095
151	43.38	121.177	Arenosols	6.23943	2.42936	1.64163	2.32	2.46121	0.512	0.267	0.182	0.267	0.325
152	43.3396	121.195	Arenosols	0.820649	0.558097	0.722171	0.725782	1.38489	0.086	0.054	0.058	0.066	0.126
153	43.3103	121.211	Arenosols	4.94505	6.53661	7.26291	6.47059	1.05537	0.502	0.754	0.801	0.643	0.118
154	43.3239	121.268	Arenosols	7.39792	5.86696	4.85	4.42288	2.17626	0.848	0.71	0.552	0.49	0.248
155	43.3252	121.332	Arenosols	0.759608	0.792317	0.527842	0.56072	0.429	0.119	0.082	0.059	0.049	0.045
156	43.3659	121.351	Cambisols	3.69896	2.0418	1.15693	3.53118	3.85579	0.397	0.221	0.143	0.354	0.39
157	43.4053	121.366	Arenosols	3.50922	6.08661	7.77444	8.19412	4.63738	0.354	0.663	0.859	0.891	0.464
158	43.4086	121.414	Arenosols	3.70823	3.86913	5.98857	2.81034	2.18324	0.423	0.422	0.659	0.32	0.246
159	43.4076	121.478	Cambisols	3.50922	3.1104	2.77784	2.11814	1.88534	0.375	0.364	0.329	0.259	0.206
160	43.3719	121.507	Arenosols	9.79314	11.011	10.3536	10.7537	10.5816	1	1.16	1.17	1.03	1.17
161	43.3385	121.518	Arenosols	11.89	10.8196	8.2028	6.57209	2.62359	1.44	1.3	0.841	0.662	0.32
162	43.311	121.546	Cambisols	4.51267	2.98955	2.56171	2.26567	1.44521	0.456	0.321	0.269	0.279	0.135
163	43.2895	121.559	Arenosols	2.36442	1.83973	1.28047	0.866927	0.732967	0.276	0.217	0.15	0.106	0.101
164	43.2636	121.54	Cambisols	2.43431	1.23259	0.833667	8.54	13.209	0.245	0.157	0.126	0.785	1.35
165	43.2511	121.496	Arenosols	1.56635	1.60112	1.3328	0.933987	0.8671	0.18	0.182	0.139	0.105	0.091
166	43.2505	121.45	Cambisols	1.90114	2.40024	1.66733	2.39128	1.66771	0.204	0.267	0.174	0.218	0.153
167	43.2615	121.42	Arenosols	1.66717	0.788454	0.557874	1.37869	2.66183	0.173	0.088	0.071	0.152	0.277
168	43.2869	121.43	Cambisols	3.90981	1.05075	0.952334	1.47879	1.64228	0.375	0.113	0.104	0.163	0.172
169	43.3133	121.372	Cambisols	1.01796	0.787666	0.492537	0.492587	1.05033	0.113	0.086	0.056	0.058	0.127
170	43.2784	121.186	Arenosols	3.57803	2.34542	1.54731	1.12484	2.33246	0.403	0.284	0.206	0.13	0.227
171	43.2371	121.174	Arenosols	6.0048	5.72875	2.00175	0.5002	0.533333	0.69	0.55	0.212	0.067	0.058
172	43.2032	121.135	Cambisols	1.53287	1.3993	0.533227	0.466667	0.50025	0.152	0.148	0.08	0.062	0.061
173	43.2044	121.088	Arenosols	0.966957	0.966473	1.10066	1.09978	1.66633	0.102	0.108	0.12	0.132	0.174
174	43.168	120.988	Cambisols	7.66092	4.04977	2.85626	8.62139	2.12644	0.777	0.458	0.309	0.895	0.248
175	43.1418	120.917	Cambisols	1.52532	0.597224	0.812768	0.72994	0.530972	0.174	0.098	0.092	0.083	0.073
176	43.074	120.816	Cambisols	4.97786	5.23811	7.3584	6.96622	10.4078	0.571	0.55	0.678	0.667	1.05
177	43.1121	120.814	Arenosols	1.52548	1.29347	0.89503	0.729211	0.895298	0.15	0.143	0.095	0.083	0.092
178	43.15	120.797	Arenosols	0.429903	0.363764	0.364201	0.297774	0.297655	0.036	0.033	0.044	0.059	0.066
179	43.186	120.771	Arenosols	0.793588	0.661786	0.430204	0.330662	0.396636	0.086	0.068	0.061	0.047	0.047
180	43.2177	120.744	Arenosols	3.51592	2.64562	1.90273	1.2003	1.3238	0.391	0.309	0.213	0.153	0.137
181	43.2435	120.708	Arenosols	0.595191	0.562406	0.562744	0.369429	0.302441	0.063	0.063	0.064	0.052	0.043
182	43.076	120.771	Arenosols	3.97257	3.01888	2.46187	7.61325	10.0612	0.45	0.388	0.317	0.737	1.07
183	43.0753	120.727	Arenosols	6.4315	3.93682	2.61854	1.30966	1.10917	0.509	0.322	0.189	0.128	0.087
184	43.0963	120.676	Arenosols	1.34338	0.738857	0.772133	0.638296	0.738784	0.124	0.86	0.083	0.061	0.071
185	43.1357	120.642	Arenosols	0.873195	0.598668	0.399032	0.498691	0.365816	0.077	0.063	0.053	0.053	0.056
186	43.1765	120.628	Arenosols	0.232815	0.299454	0.432295	0.299454	0.232862	0.038	0.038	0.054	0.044	0.03
187	43.1996	120.576	Arenosols	0.465724	0.166263	0.232629	0.232653	0.265995	0.037	0.035	0.026	0.027	0.026
188	43.2241	120.546	Gleysols	0.565183	0.765042	0.897643	0.897643	0.532203	0.061	0.085	0.107	0.098	0.057
189	43.2472	120.583	Cambisols	5.18379	4.38453	6.79238	2.12924	1.5307	0.503	0.446	0.719	0.292	0.164
190	43.2776	120.614	Gleysols	2.39779	2.42863	1.92808	1.8601	2.86059	0.263	0.265	0.211	0.206	0.311
191	43.3113	120.665	Gleysols	5.78771	4.05399	3.19322	4.05156	1.99536	0.67	0.453	0.415	0.366	0.219
192	43.3448	120.713	Gleysols	5.85306	4.85441	4.64043	3.85032	9.54603	0.574	0.517	0.475	0.436	1.07
193	43.3645	120.767	Cambisols	6.36784	4.70861	3.77713	1.85915	3.7116	0.686	0.494	0.379	0.195	0.289
194	43.4174	120.788	Cambisols	1.07765	1.02896	0.914645	0.742766	0.596567	0.105	0.103	0.094	0.075	0.055
195	43.371	120.819	Arenosols	9.15743	7.02133	3.84955	1.78988	1.53315	1.07	0.806	0.437	0.198	0.159
196	43.3702	120.883	Arenosols	7.29648	7.88401	4.17472	2.5206	1.40937	0.796	0.872	0.475	0.302	0.184
197	43.3576	120.93	Arenosols	11.5394	5.03315	2.98433	4.11503	3.51628	1.07	0.479	0.268	0.339	0.361
198	43.0271	121.038	Arenosols	2.44537	1.86511	0.995224	1.82412	0.911718	0.252	0.239	0.191	0.227	0.11
199	43.0627	121.085	Cambisols	5	4.38139	3.84339	6.01201	5.9988	0.483	0.461	0.395	0.624	0.628
200	43.0619	121.145	Arenosols	0.29697	0.231116	0.330923	0.362855	0.429086	0.056	0.044	0.054	0.056	0.054
201	43.0915	121.169	Arenosols	2.07828	2.04518	1.71566	1.71686	1.38489	0.212	0.212	0.156	0.173	0.155
202	43.0975	121.076	Arenosols	1.51739	2.5075	1.48485	0.692931	0.561	0.129	0.228	0.112	0.052	0.027
203	43.139	121.127	Arenosols	5.07591	4.29731	3.50607	2.38434	3.57222	0.534	0.456	0.361	0.239	0.277
204	43.1649	121.188	Arenosols	1.98372	1.69443	2.81016	1.365	0.727456	0.195	0.202	0.287	0.163	0.032
205	43.2066	121.216	Arenosols	2.31602	0.959878	0.926223	0.628634	1.22369	0.249	0.067	0.08	0.05	0.111
206	43.2229	121.271	Arenosols	5.68454	3.57723	4.96439	4.27576	3.07136	0.584	0.353	0.436	0.362	0.272
207	43.1936	121.31	Arenosols	0.568442	0.401173	0.233947	0.334211	0.434404	0.039	0.021	0.019	0.017	0.022
208	43.162	121.343	Arenosols	7.4608	2.42551	1.53798	6.38555	1.16985	0.63	0.193	0.099	0.502	0.066
209	43.1274	121.361	Arenosols	2.07107	1.03585	0.668488	0.584633	0.701842	0.182	0.08	0.079	0.039	0.058
210	43.1093	120.877	Arenosols	2.49453	2.44032	2.49703	0.707079	0.582009	0.218	0.268	0.219	0.076	0.049
211	42.9967	120.761	Arenosols	3.29889	1.88602	1.45502	0.565352	0.532096	0.344	0.181	0.139	0.024	0.024
212	42.8481	120.621	Arenosols	6.76071	7.98784	11.4156	10.5606	3.77078	0.801	0.792	1.21	1.38	0.389
213	42.8845	120.598	Arenosols	4.44822	3.66018	2.53368	1.39935	0.740463	0.44	0.371	0.27	0.169	0.0915
214	42.919	120.565	Arenosols	3.15646	4.05647	2.24938	2.20987	2.16316	0.288	0.395	0.236	0.197	0.209
215	42.9538	120.545	Arenosols	3.04679	2.71334	2.21973	2.63539	2.67423	0.334	0.288	0.236	0.315	0.276
216	42.9909	120.529	Arenosols	1.34895	1.74446	1.44766	1.51452	1.02045	0.136	0.168	0.15	0.153	0.107
217	43.0138	120.525	Arenosols	1.26591	1.03364	0.899191	0.83275	1.23333	0.136	0.13	0.105	0.105	0.15
218	42.9347	120.51	Arenosols	5.33778	2.94739	1.83242	1.13299	1.46667	0.547	0.315	0.204	0.125	0.11
219	42.9361	120.462	Arenosols	2.66693	3.60072	3.7088	3.08141	7.33333	0.257	0.347	0.373	0.321	0.684
220	42.9744	120.436	Arenosols	3.75025	3.41838	2.74828	2.20222	1.33064	0.365	0.375	0.302	0.231	0.132
221	43.0149	120.416	Arenosols	0.299125	0.199456	0.431896	0.532043	0.332593	0.035	0.03	0.049	0.049	0.017
222	43.0513	120.387	Cambisols	1.2301	0.997581	0.631738	0.299065	0.432285	0.081	0.091	0.054	0.04	0.031
223	43.0891	120.414	Gleysols	9.86069	9.30672	10.0856	8.30404	4.98574	1.17	0.9885	1.04	0.876	0.536
224	43.127	120.455	Arenosols	7.19683	2.87425	3.95433	2.70739	1.36331	0.6195	0.312	0.407	0.289	0.172
225	43.1681	120.483	Cambisols	3.07739	2.57965	2.80435	2.13619	2.42784	0.372	0.292	0.351	0.243	0.267
226	43.1968	120.523	Cambisols	5.52915	3.28669	4.03455	3.1195	1.2994	0.515	0.331	0.329	0.291	0.13
227	42.8456	120.565	Gleysols	0.782659	1.18137	2.30843	0.89973	0.633333	0.086	0.121	0.24	0.073	0.051
228	42.852	120.526	Gleysols	3.16746	1.35074	4.57012	4.38158	1.06677	0.284	0.122	0.358	0.335	0.089
229	42.8743	120.494	Gleysols	6.90039	6.00601	5.56023	11.544	14.246	0.726	0.687	0.566	1.015	1.21
230	42.8706	120.452	Cambisols	3.26503	3.06575	1.86629	1.36749	1.16667	0.3295	0.294	0.185	0.1365	0.1285
231	42.8882	120.396	Arenosols	7.49047	6.47877	5.31857	3.42511	2.85945	0.7255	0.6675	0.533	0.3605	0.2375
232	42.8221	120.566	Arenosols	1.22986	2.26095	1.62906	1.92827	2.22793	0.128	0.2375	0.191	0.208	0.2315
233	42.8012	120.567	Cambisols	1.52855	1.36254	1.03104	1.09745	1.04772	0.145333	0.1315	0.0996667	0.1015	0.098
234	42.7649	120.466	Gleysols	5.38831	4.72287	3.38738	2.05459	4.32217	0.5885	0.497	0.4395	0.25	0.467
235	42.764	120.475	Gleysols	4.32218	3.52212	1.18739	2.52127	7.25626	0.41	0.4345	0.163	0.302	0.635
236	42.7636	120.484	Gleysols	9.07829	8.32423	5.58949	10.5264	12.7923	0.7755	0.7835	0.5315	0.8825	1.19
237	42.7634	120.491	Gleysols	3.12188	2.38715	1.25397	1.40962	2.85505	0.339	0.298	0.1285	0.207	0.2555
238	42.7623	120.499	Gleysols	5.63359	5.52168	3.45508	2.98758	7.98964	0.565	0.5715	0.429	0.331	0.801
239	42.7621	120.507	Gleysols	2.05459	1.81258	1.12022	0.4567	1.12079	0.2135	0.269	0.15	0.0925	0.133
240	42.7606	120.515	Gleysols	2.43185	3.38838	0.653591	0.520308	0.431268	0.319	0.372	0.1365	0.1105	0.099
241	42.7591	120.524	Gleysols	1.38764	1.25372	1.02031	0.656219	0.453562	0.172	0.147	0.128	0.098	0.0765
242	42.7576	120.533	Gleysols	9.77066	7.0569	2.98847	6.12247	5.18877	0.9715	0.7255	0.404	0.68	0.626
243	42.757	120.542	Gleysols	11.5224	12.1277	6.59067	6.67801	9.99169	1.37	1.43	0.8335	0.9255	1.06
244	42.7578	120.552	Gleysols	13.4147	11.0578	5.38778	2.78834	3.4537	1.265	1.16	0.619	0.432	0.3655
245	42.7578	120.561	Gleysols	11.8581	11.5937	7.43437	6.03374	4.45515	1.335	1.295	0.885	0.6435	0.49
246	42.7572	120.57	Gleysols	9.52678	10.3555	10.9284	10.3242	10.5705	1.215	1.295	1.345	1.28	1.245
247	42.7574	120.58	Gleysols	9.78868	9.68108	10.4576	10.0806	9.7956	1.3	1.25	1.34	1.24	1.25
248	42.7577	120.589	Gleysols	9.65628	10.1877	10.5698	9.82889	9.89947	1.29	1.315	1.42	1.3	1.21
249	42.7582	120.598	Argosols	6.25648	4.74615	3.78819	3.43663	5.52204	0.7605	0.5325	0.421	0.425	0.6345
250	42.7587	120.606	Argosols	8.69868	9.58673	11.6331	6.12394	4.65522	0.828	0.9475	1.115	0.626	0.447
251	42.7602	120.615	Gleysols	11.407	10.5726	9.53878	6.11025	4.17543	1.175	0.996	0.9615	0.5245	0.427
252	42.7613	120.623	Gleysols	12.4506	10.5001	10.0888	11.4877	10.4108	1.29	1.13	1.17	1.12	1
253	42.7606	120.465	Gleysols	11.6076	11.5126	7.1611	9.63883	9.68161	1.18	1.18	0.725	0.924	1.04
254	42.7599	120.475	Gleysols	13.0791	11.5501	3.08	10.1065	10.2198	1.44	1.34	0.399	1	1.08
255	42.759	120.483	Gleysols	13.0878	11.2181	11.3263	10.7282	9.85898	1.52	1.4	1.27	1.17	1.22
256	42.7584	120.491	Gleysols	12.1372	10.5075	11.9344	9.84419	9.95692	1.58	1.33	1.14	1.1	1.26
257	42.7579	120.499	Gleysols	10.073	10.9415	8.05941	7.62885	10.6875	1.2	1.11	0.957	0.804	1.13
258	42.7581	120.507	Gleysols	10.2376	10.6697	10.0165	10.2479	9.3601	1.1	1.15	1.01	0.988	0.964
259	42.7569	120.514	Gleysols	10.0198	10.2376	10.4415	11.1089	7.19291	1.06	1.01	0.983	1.01	0.761
260	42.7557	120.523	Gleysols	8.27723	10.8766	11.7624	5.2347	8.28275	0.917	1.06	1.05	0.553	0.888
261	42.7547	120.532	Gleysols	8.66706	8.88078	9.52425	9.76346	10.6278	0.912	0.919	0.913	0.938	0.576
262	42.754	120.541	Gleysols	10.4039	10.8411	10.6172	10.192	10.177	1.24	1.31	1.27	1.34	1.19
263	42.7536	120.551	Gleysols	10.4039	9.9638	9.96048	10.397	9.97377	1.24	1.2	1.27	1.27	1.24
264	42.7532	120.561	Gleysols	9.73423	9.3233	10.1838	9.98376	9.75695	1.13	1.11	1.3	1.24	1.18
265	42.7527	120.57	Gleysols	9.96712	9.7602	9.97709	9.98042	9.98376	1.17	1.22	1.17	1.19	1.14
266	42.7524	120.579	Gleysols	10.1906	9.99042	9.94723	9.54331	10.4178	1.12	1.2	1.15	1.06	1.08
267	42.7524	120.588	Gleysols	9.32953	10.1906	9.97044	8.45884	9.53377	1.2	1.1	1.11	0.962	1.06
268	42.7521	120.597	Argosols	9.98376	10.4109	9.98709	10.224	10.0265	1.25	1.22	1.06	1.13	1.15
269	42.7527	120.604	Argosols	10.8984	11.1126	9.80198	3.9221	5.22076	1.08	1.38	0.919	0.372	0.519
270	42.7529	120.614	Gleysols	11.7663	10.4415	10.2342	3.70421	1.96105	1.26	1.09	1	0.376	0.269
271	42.7545	120.622	Gleysols	5.66904	4.56817	2.61038	6.96565	7.61615	0.653	0.618	0.328	0.619	0.81
272	42.7565	120.464	Gleysols	2.39604	1.95779	1.75124	1.53387	2.40636	0.265	0.21	0.18	0.147	0.365
273	42.7555	120.474	Gleysols	4.59242	4.38688	5.91045	5.68775	2.18833	0.622	0.509	0.592	0.581	0.204
274	42.7548	120.483	Gleysols	2.41686	1.753	2.18687	3.50366	0.655842	0.291	0.225	0.246	0.396	0.242
275	42.7537	120.49	Gleysols	8.08872	7.87272	6.77703	3.2895	4.60623	0.843	0.91	0.71	0.399	0.523
276	42.7533	120.498	Gleysols	4.58784	2.74565	3.5273	1.69935	1.69969	0.607	0.467	0.718	0.387	0.404
277	42.7535	120.506	Gleysols	4.96435	4.43913	3.13695	2.28804	1.11045	0.718	0.801	0.43	0.16	0.124
278	42.7526	120.514	Gleysols	3.46475	3.07159	7.0546	7.84002	2.09109	0.424	0.372	0.784	0.998	0.424
279	42.752	120.523	Gleysols	2.87467	6.52943	1.3068	2.48069	2.87525	0.542	0.961	0.315	0.393	0.344
280	42.7517	120.532	Gleysols	4.27315	2.8482	1.81358	5.0511	2.58668	0.536	0.393	0.275	0.647	0.348
281	42.7508	120.541	Gleysols	8.61596	8.42862	8.80528	4.01819	3.75144	0.996	1.01	0.961	0.535	0.439
282	42.7491	120.551	Gleysols	9.4902	9.2931	5.04605	5.04504	2.58617	1.39	1.17	0.695	0.683	0.374
283	42.748	120.56	Gleysols	10.1062	7.25286	6.73345	4.17967	2.35248	1.55	0.914	0.565	0.557	0.353
284	42.7477	120.569	Gleysols	11.634	10.1961	9.92473	7.05319	4.70307	1.29	1.23	1.13	0.76	0.576
285	42.7473	120.579	Gleysols	10.7168	9.66742	10.4596	8.22544	7.98186	1.35	1.22	1.27	1.21	0.96
286	42.7468	120.587	Gleysols	7.58323	9.02504	9.93069	9.79806	9.53678	1.16	1.13	1.26	1.4	1.22
287	42.7469	120.596	Gleysols	10.5861	9.81179	10.0674	9.01422	9.27921	1.15	1.15	1.11	1.02	1.17
288	42.747	120.603	Gleysols	11.6317	10.7168	10.192	9.01241	8.75118	1.39	1.34	1.44	1.08	0.907
289	42.7475	120.612	Arenosols	7.1982	6.13766	6.52813	4.3077	4.70683	0.976	0.779	0.849	0.685	0.762
290	42.7481	120.621	Gleysols	11.7647	10.4743	9.41178	9.53106	9.67322	1.35	1.25	1.095	1.27	1.1
291	42.8846	120.559	Arenosols	5.13437	6.37771	9.47819	1.21962	1.31325	0.562	0.678	1.02	0.134	0.138
292	42.8852	120.573	Gleysols	13.4196	11.546	13.1287	13.6073	6.18925	1.63	1.32	1.51	1.74	0.661
293	42.8852	120.587	Gleysols	12.2847	11.9948	12.1944	13.9807	7.40834	1.52	1.4	1.38	1.57	0.947
294	42.8817	120.51	Gleysols	11.7288	12.4794	16.0472	10.6028	7.97897	1.49	1.39	1.91	1.15	0.896
295	42.879	120.519	Gleysols	15.4709	17.0746	17.01	10.689	4.03296	1.75	2	1.78	1.02	0.611
296	42.8757	120.532	Gleysols	10.9781	10.4196	4.31248	2.62687	1.50107	1.09	1.02	0.431	0.288	0.202
297	42.8748	120.545	Gleysols	5.34678	7.40411	6.29291	2.81289	1.59534	0.533	0.722	0.62	0.33	0.208
298	42.8742	120.558	Gleysols	2.34609	1.31475	1.68991	1.59534	1.97774	0.288	0.18	0.271	0.261	0.242
299	42.8759	120.574	Gleysols	13.3867	12.4546	14.1611	9.6144	7.35639	1.51	1.46	1.82	1.09	0.862
300	42.876	120.588	Gleysols	8.58	9.04755	4.24528	4.43396	5.75554	0.973	1.02	0.485	0.487	0.622
301	42.8669	120.514	Gleysols	15.4673	11.0251	7.26104	1.31906	1.60332	1.5	1.1	0.642	0.175	0.178
302	42.8658	120.528	Gleysols	13.2867	16.2148	10.6482	7.73585	2.73663	1.35	1.35	1.12	0.864	0.296
303	42.8644	120.542	Gleysols	9.23868	6.60189	3.77251	3.39526	3.49107	1.03	0.7	0.387	0.301	0.315
304	42.8633	120.557	Gleysols	6.41051	3.96113	3.20755	3.01456	2.35681	0.713	0.459	0.359	0.331	0.266
305	42.8647	120.572	Gleysols	9.84934	7.25585	7.34694	6.59811	2.26577	1.11	0.83	0.79	0.782	0.269
306	42.8651	120.587	Gleysols	4.90356	3.58183	3.28593	2.62912	7.59915	0.491	0.399	0.338	0.283	0.815
307	42.8651	120.599	Gleysols	7.50855	8.35326	7.8851	4.03584	1.96987	0.718	0.906	0.807	0.423	0.256
308	42.8563	120.524	Gleysols	4.88125	2.34374	0.281289	1.05064	0.656191	0.561	0.275	0.084	0.057	0.074
309	42.8554	120.54	Gleysols	6.95037	5.43981	2.63239	2.29897	3.08657	0.731	0.542	0.284	0.24	0.388
310	42.8532	120.555	Gleysols	8.25351	4.50256	2.81249	2.15593	1.70798	0.872	0.525	0.342	0.22	0.199
311	42.8539	120.572	Gleysols	2.72068	4.87846	3.08626	2.36347	2.56171	0.288	0.498	0.33	0.244	0.227
312	42.8543	120.586	Cambisols	11.3551	10.5983	12.2812	6.37225	2.06692	1.21	1.26	1.33	0.588	0.256
313	42.8563	120.599	Gleysols	10.6043	12.6526	12.3732	12.9597	2.4282	1.25	1.45	1.34	1.4	0.467
314	42.748	120.648	Arenosols	6.99281	5.60271	4.38617	3.36472	1.73208	0.726	0.606	0.502	0.35	0.214
315	42.7101	120.581	Arenosols	4.26361	7.03572	3.61725	3.20186	2.51752	0.404	0.727	0.382	0.342	0.266
316	42.7075	120.583	Arenosols	13.8944	2.50973	1.93794	1.08684	1.58934	1.205	0.293	0.169	0.126	0.122333
317	42.7073	120.585	Arenosols	5.44275	5.07182	3.01182	1.56385	1.22364	0.534	0.55	0.439	0.25	0.196
318	42.7087	120.582	Arenosols	4.00202	3.20034	3.55406	2.55335	2.13916	0.414	0.344	0.35	0.268	0.211
319	42.7128	120.586	Arenosols	3.3547	2.68401	1.92227	1.93456	2.19448	0.373	0.325	0.24	0.272	0.274
320	42.6519	120.504	Kastanozems	9.56436	3.28647	2.77339	2.36869	2.27609	0.942	0.372	0.307	0.268	0.256
321	42.6517	120.504	Kastanozems	1.93103	1.90392	1.99175	1.91094	2.10378	0.265	0.24	0.215	0.231	0.259
322	42.6515	120.505	Kastanozems	7.05319	2.15686	2.26764	2.83294	3.12992	0.65	0.255	0.237	0.328	0.397
323	42.4889	120.723	Kastanozems	16.1895	6.39057	4.07011	3.00748	2.63074	1.49	0.74	0.476	0.356	0.347
324	42.5165	120.807	Arenosols	6.29109	2.48883	1.70287	1.69637	2.12131	0.606	0.282	0.203	0.205	0.181
325	42.6368	120.729	Kastanozems	5.37079	4.27955	3.44382	2.9106	1.71845	0.697	0.574	0.394	0.351	0.22
326	42.6369	120.728	Kastanozems	4.09784	2.4318	3.09316	2.67886	1.62105	0.552	0.383	0.438	0.342	0.198
327	42.9632	120.537	Arenosols	6.52819	3.96844	3.76954	4.42067	2.30133	0.812	0.487	0.461	0.499	0.275
328	43.4423	121.09	Cambisols	2.71242	0.854493	0.607446	0.593099	0.5	0.279	0.11	0.073	0.054	0.083
329	43.4436	121.091	Cambisols	0.395563	0.475721	0.388968	0.526068	0.526856	0.056	0.042	0.0325	0.0415	0.0495
330	43.0765	121.093	Cambisols	4.66072	3.39509	4.76453	2.14784	1.88132	0.449	0.35	0.522	0.266	0.212
331	42.7755	120.667	Cambisols	12.0253	4.84029	1.75169	0.523812	0.504021	1.33	0.511	0.181	0.061	0.044
332	42.9451	120.762	Arenosols	2.89183	2.09408	1.59453	1.32624	0.862312	0.445	0.339	0.195	0.143	0.113
