# Supplementary material for: Spatial pattern of soil organic carbon and total nitrogen, and analysis of related factors in an agro-pastoral zone in Northern China
Source: PLoS One. 2018 May 17;13(5):e0197451. doi: 10.1371/journal.pone.0197451 (PMC5957344; doi:10.1371/journal.pone.0197451)
Supplement: S2 Table — (XLSX) [file pone.0197451.s006.xlsx]

## Sheet: CONTENTS
	Spatial pattern of soil organic carbon and total nitrogen, and analysis of related factors in an agro-pastoral zone in Northern China
	Xuyang Wang, Yuqiang Li , Yinping Chen, Jie Lian, Yongqing Luo, Yayi Niu, Xiangwen Gong
	Sheet 1: Soil bulk density

## Sheet: Sheet1
ID	lat	lon	soil types	0-10cm BD (g·cm-3)	10-20cm BD (g·cm-3)	20-40cm BD (g·cm-3)	40-60cm BD (g·cm-3)	60-100cm BD (g·cm-3)
1	42.3923	121.07	Argosols	1.3116	1.3526	1.3543	1.4061	1.428
2	42.397	121.075	Argosols	1.2591	1.1453	1.2643	1.3503	1.3603
3	42.4023	121.092	Argosols	1.1366	1.2775	1.1955	1.4205	1.4603
4	42.4091	121.132	Argosols	1.1981	1.1755	1.2075	1.2829	1.2188
5	42.418	121.141	Argosols	1.1889	1.2371	1.213	1.2803	1.2648
6	42.4248	121.157	Argosols	1.1591	1.1793	1.2057	1.2535	1.2862
7	42.4252	121.159	Argosols	1.1849	1.2892	1.0951	1.2554	1.3679
8	42.4279	121.179	Argosols	1.1802	1.0959	1.2434	1.3191	1.2762
9	42.427	121.179	Argosols	1.2351	1.2404	1.3328	1.1644	1.2629
10	42.3414	121.083	Argosols	1.3551	1.3175	1.303	1.4156	1.3312
11	42.3293	121.113	Argosols	1.2316	1.1891	1.2808	1.2853	1.2258
12	42.3319	121.126	Argosols	1.1387	1.131	1.1614	1.2525	1.2652
13	42.3317	121.126	Argosols	1.1853	1.1802	1.2261	1.2713	1.2567
14	42.3312	121.127	Argosols	1.1604	1.1259	1.1598	1.1343	1.2246
15	42.3495	121.161	Argosols	1.1752	1.1198	1.2031	1.137	1.2621
16	42.3499	121.164	Argosols	1.1602	1.1372	1.1782	1.2595	1.2419
17	42.3697	121.17	Argosols	1.1858	1.1375	1.1854	1.2412	1.2624
18	42.39	121.185	Argosols	1.0346	1.1542	1.1742	1.0641	1.235
19	42.3467	120.832	Argosols	1.3759	1.3588	1.3983	1.3319	1.2972
20	42.3443	120.858	Argosols	1.2531	1.3169	1.3234	1.2456	1.3125
21	42.3502	120.876	Argosols	1.2286	1.1423	1.1795	1.1774	1.1646
22	42.3708	120.91	Argosols	1.4769	1.299	1.4025	1.4104	1.3431
23	42.3753	120.94	Argosols	1.1433	1.1468	1.1998	1.1995	1.1866
24	42.3926	120.966	Argosols	1.2921	1.1942	1.3071	1.2518	1.3152
25	42.4074	120.996	Argosols	1.1728	1.2159	1.2844	1.3667	1.2687
26	42.3251	121.083	Argosols	1.148	1.3237	1.3428	1.3806	1.3825
27	42.3283	121.038	Argosols	1.2095	1.2393	1.2601	1.3776	1.3816
28	42.321	121.054	Argosols	1.1817	1.1556	1.2419	1.2368	1.2871
29	42.3297	121.03	Argosols	1.1626	1.1365	1.2258	1.271	1.2535
30	42.3419	120.988	Argosols	1.379	1.1887	1.2288	1.2626	1.3099
31	42.3187	120.965	Argosols	1.1933	1.1622	1.3441	1.3373	1.347
32	42.3156	120.888	Argosols	1.1886	1.2442	1.2979	1.3001	1.3501
33	42.3326	120.868	Argosols	1.3277	1.2115	1.245	1.3054	1.2618
34	42.337	120.86	Argosols	1.4273	1.3853	1.3575	1.4264	1.3406
35	42.3324	120.829	Argosols	1.3491	1.2969	1.2563	1.3608	1.4008
36	42.5541	120.747	Kastanozems	1.338	1.4143	1.3097	1.3651	1.4459
37	42.5147	120.747	Arenosols	1.466	1.404	1.2941	1.4767	1.468
38	42.4925	120.735	Kastanozems	1.2515	1.4109	1.3844	1.3673	1.4446
39	42.5007	120.707	Kastanozems	1.4186	1.399	1.3311	1.3735	1.2581
40	42.4977	120.685	Argosols	1.2728	1.2182	1.2282	1.2004	1.2085
41	42.4905	120.681	Argosols	1.3032	1.3035	1.2366	1.1231	1.1502
42	42.4742	120.684	Argosols	1.1469	1.1858	1.1845	1.1081	1.1898
43	42.4648	120.699	Argosols	1.2603	1.2142	1.2986	1.2827	1.3245
44	42.4649	120.726	Argosols	1.4185	1.428	1.301	1.3086	1.3933
45	42.4677	120.739	Argosols	1.3353	1.3559	1.4688	1.4658	1.4429
46	42.4565	120.747	Argosols	1.3926	1.3699	1.463	1.4102	1.4218
47	42.4329	120.745	Argosols	1.376	1.253	1.3702	1.3202	1.2065
48	42.407	120.77	Argosols	1.3818	1.4108	1.3102	1.3046	1.3678
49	42.3671	120.789	Argosols	1.3533	1.4774	1.3921	1.4074	1.4883
50	42.3397	120.811	Argosols	1.348	1.306	1.3675	1.3897	1.3502
51	42.3587	120.83	Argosols	1.3382	1.3084	1.3477	1.2906	1.3683
52	42.3791	120.834	Argosols	1.3281	1.3081	1.2525	1.3944	1.3433
53	42.3988	120.843	Argosols	1.2919	1.2997	1.3353	1.592	1.2604
54	42.4109	120.852	Argosols	1.2642	1.2105	1.4545	1.4177	1.3093
55	42.4293	120.856	Kastanozems	1.3414	1.283	1.3194	1.2252	1.3054
56	42.4431	120.879	Kastanozems	1.5709	1.419	1.4628	1.3917	1.4652
57	42.4573	120.895	Argosols	1.396	1.398	1.4859	1.4021	1.4817
58	42.4682	120.889	Arenosols	1.3376	1.3733	1.4611	1.5293	1.5093
59	42.4809	120.897	Arenosols	1.5527	1.5087	1.4681	1.4137	1.5133
60	42.4843	120.92	Arenosols	1.5886	1.5444	1.2489	1.578	1.556
61	42.914	120.694	Arenosols	1.5284	1.4382	1.3364	1.5277	1.1965
62	42.9166	120.69	Arenosols	1.4953	1.5216	1.4621	1.5299	1.306
63	42.9474	120.712	Arenosols	1.6402	1.5664	1.5588	1.5455	1.5784
64	42.9428	120.748	Arenosols	1.3586	1.5726	1.5	1.6005	1.5759
65	42.9307	120.77	Arenosols	1.4143	1.5746	1.6095	1.5989	1.507
66	42.9166	120.726	Arenosols	1.5088	1.4232	1.3186	1.499	1.5996
67	42.8955	120.712	Arenosols	1.4296	1.4835	1.4979	1.4066	1.4877
68	42.5838	120.779	Kastanozems	1.5182	1.4439	1.4772	1.4271	1.5512
69	42.5791	120.824	Argosols	1.2801	1.3641	1.4332	1.4308	1.3823
70	42.5721	120.867	Argosols	1.2672	1.4268	1.3886	1.4218	1.4133
71	42.5807	120.903	Argosols	1.5039	1.3796	1.2999	1.4316	1.4418
72	42.6032	120.94	Arenosols	1.4231	1.4763	1.4385	1.4357	1.4651
73	42.6135	120.986	Kastanozems	1.3764	1.4048	1.4538	1.535	1.492
74	42.5928	121.003	Kastanozems	1.4663	1.4732	1.2801	1.3319	1.4432
75	42.568	120.981	Argosols	1.3736	1.2531	1.2554	1.3143	1.2636
76	42.5378	120.976	Argosols	1.3833	1.4739	1.3371	1.4847	1.4913
77	42.4958	120.971	Argosols	1.5933	1.5942	1.5854	1.5879	1.6194
78	42.4919	121.007	Argosols	1.4567	1.3059	1.5415	1.4158	1.5568
79	42.5117	121.074	Argosols	1.4325	1.4566	1.5268	1.5072	1.375
80	42.5596	121.082	Argosols	1.4297	1.5392	1.4418	1.4824	1.4931
81	42.5915	121.044	Kastanozems	1.3517	1.2251	1.4224	1.3528	1.2182
82	42.6358	121.042	Kastanozems	1.4265	1.4096	1.3573	1.289	1.3281
83	42.6306	121.068	Kastanozems	1.4844	1.3704	1.0697	1.4695	1.4966
84	42.6177	120.908	Arenosols	1.3513	1.4329	1.1568	1.3161	1.3012
85	42.631	120.828	Kastanozems	1.5453	1.4392	1.4606	1.4981	1.4873
86	42.6473	120.76	Kastanozems	1.4854	1.4737	1.3926	1.4332	1.4295
87	42.6794	120.74	Kastanozems	1.4259	1.2962	1.3154	1.3895	1.46
88	42.7312	120.723	Cambisols	1.3876	1.4155	1.343	1.3302	1.3154
89	42.7383	120.692	Cambisols	1.5757	1.2555	1.1372	1.0858	1.0987
90	42.7229	120.638	Arenosols	1.4694	1.466	1.3806	1.2926	1.3652
91	42.7152	120.593	Arenosols	1.4688	1.4622	1.4525	1.3714	1.3956
92	42.7131	120.586	Arenosols	1.3668	1.3289	1.3438	1.3366	1.3794
93	42.6895	120.545	Kastanozems	1.239	1.3394	1.3292	1.4129	1.4183
94	42.6614	120.525	Kastanozems	1.3696	1.346	1.2819	1.2634	1.3738
95	42.6259	120.536	Kastanozems	1.4083	1.2932	1.355	1.3768	1.3188
96	42.6285	120.591	Cambisols	1.4083	1.2275	1.3629	1.3602	1.3485
97	42.6491	120.636	Cambisols	1.3831	1.4815	1.4418	1.4161	1.4637
98	42.6345	120.662	Kastanozems	1.3691	1.3092	1.3348	1.4029	1.4256
99	42.6217	120.733	Kastanozems	1.4417	1.4635	1.434	1.3607	1.4006
100	42.6659	120.795	Kastanozems	1.2686	1.0299	1.2528	1.3914	1.3853
101	42.6993	120.823	Arenosols	1.2421	1.2647	1.3196	1.2958	1.1719
102	42.739	120.817	Arenosols	1.2169	1.1858	1.2419	1.2111	1.2205
103	42.7756	120.789	Arenosols	1.4903	1.5908	1.5401	1.3071	1.1976
104	42.818	120.774	Arenosols	1.2738	1.3239	1.305	1.3222	1.2594
105	42.8618	120.777	Arenosols	1.6206	1.5555	1.5416	1.6211	1.6007
106	42.8937	120.828	Arenosols	1.5362	1.5121	1.6073	1.5781	1.5407
107	42.9354	120.867	Cambisols	1.5715	1.5563	1.4993	1.5638	1.6282
108	42.9783	120.854	Arenosols	1.5656	1.5174	1.5862	1.482	1.5574
109	43.0108	120.846	Arenosols	1.571	1.6434	1.5766	1.5385	1.293
110	43.034	120.811	Cambisols	1.471	1.5362	1.4036	1.582	1.6239
111	42.8733	120.724	Arenosols	1.4672	1.5447	1.5536	1.5732	1.551
112	42.8834	120.896	Arenosols	1.532	1.5252	0.1061	1.4932	1.4646
113	42.8517	120.917	Arenosols	1.6034	1.545	1.4141	1.5846	1.6225
114	42.8337	120.971	Arenosols	1.5998	1.6086	1.4135	1.6104	1.5909
115	42.8452	121.033	Arenosols	1.5472	1.5343	1.5793	1.544	1.4934
116	42.8044	121.058	Arenosols	1.562	1.5586	1.5357	1.535	1.426
117	42.7621	121.053	Arenosols	1.5265	1.5229	1.4789	1.4172	1.4604
118	42.7326	121.072	Arenosols	1.4356	1.3467	1.1938	1.306	1.4467
119	42.7223	121.027	Arenosols	1.3269	1.4064	1.3598	1.2712	1.3406
120	42.7287	120.963	Arenosols	1.491	1.516	1.4899	1.5084	1.4814
121	42.6982	120.971	Arenosols	1.4975	1.2752	1.4004	1.3879	1.3953
122	42.6789	120.997	Arenosols	1.5105	1.5526	1.5106	1.586	1.5652
123	42.6606	121.012	Arenosols	1.3973	1.3638	1.2701	1.306	1.3868
124	42.667	121.105	Arenosols	1.4027	1.296	1.2672	1.3357	1.3631
125	42.7023	121.104	Arenosols	1.3824	1.2531	1.3149	1.3655	1.3674
126	42.7595	121.12	Arenosols	1.5098	1.3851	1.2315	1.2887	1.3602
127	42.9004	121.036	Arenosols	1.5116	1.6015	1.6074	1.6093	1.6289
128	42.949	121.031	Arenosols	1.5793	1.6129	1.5705	1.5385	1.5721
129	42.994	121.027	Arenosols	1.622	1.5696	1.5631	1.5753	1.5723
130	42.9673	120.969	Arenosols	1.3488	1.1849	1.0853	1.304	1.2632
131	42.9447	120.927	Cambisols	1.4129	1.5204	1.5487	1.533	1.5859
132	43.2138	121.024	Cambisols	1.5839	1.6038	1.5562	0.6626	1.5997
133	43.2619	121.006	Arenosols	1.6293	1.6798	1.599	1.568	1.598
134	43.3023	120.984	Arenosols	1.5539	1.5866	1.6104	1.6024	1.6063
135	43.3434	120.968	Gleysols	1.6886	1.5183	1.5883	1.5864	1.5226
136	43.3875	120.974	Arenosols	1.5628	1.5423	1.504	1.3293	1.4371
137	43.4195	120.992	Arenosols	1.4652	1.4851	1.5835	1.458	1.524
138	43.4468	121.007	Cambisols	1.6317	1.533	1.6088	1.3889	1.3905
139	43.4772	121.025	Cambisols	1.1271	1.1634	1.1014	1.18	1.2166
140	43.503	121.081	Cambisols	1.1412	1.0556	1.2955	1.2818	1.3557
141	43.5052	121.145	Cambisols	1.2545	1.2209	1.3004	1.2796	1.2615
142	43.5126	121.206	Cambisols	1.3401	1.3972	1.4226	1.4859	1.5013
143	43.5038	121.257	Cambisols	1.3225	1.4063	1.2836	1.4295	1.3958
144	43.5003	121.326	Cambisols	1.5623	1.3528	1.3077	1.2998	1.2243
145	43.5005	121.384	Cambisols	1.5391	1.602	2.5199	1.5537	1.6084
146	43.4612	121.361	Arenosols	1.5681	1.606	1.5181	1.6151	1.674
147	43.4629	121.307	Arenosols	1.6214	1.5555	1.6691	1.6718	1.6621
148	43.4794	121.248	Cambisols	1.4844	1.4371	1.3967	1.4768	1.6022
149	43.4564	121.202	Arenosols	1.6105	1.5985	1.5404	1.5557	1.4657
150	43.4194	121.175	Arenosols	1.5917	1.6203	1.6128	1.6614	1.5835
151	43.38	121.177	Arenosols	1.3215	1.5777	1.5805	1.5954	1.6387
152	43.3396	121.195	Arenosols	1.6328	1.6195	1.5895	1.6023	1.6593
153	43.3103	121.211	Arenosols	1.3393	1.4105	1.2422	1.3972	1.1541
154	43.3239	121.268	Arenosols	1.371	1.4103	1.4017	1.5107	1.4944
155	43.3252	121.332	Arenosols	1.6207	1.6364	1.5798	1.6118	1.6378
156	43.3659	121.351	Cambisols	1.4316	1.4267	1.4874	1.4082	1.5467
157	43.4053	121.366	Arenosols	1.469	1.499	1.2791	1.174	1.1667
158	43.4086	121.414	Arenosols	1.4874	1.5236	1.4083	1.4156	1.2991
159	43.4076	121.478	Cambisols	1.5981	1.6364	1.7032	1.594	1.7147
160	43.3719	121.507	Arenosols	1.1505	1.1033	1.1399	1.1273	1.1136
161	43.3385	121.518	Arenosols	1.3383	1.3144	1.1441	1.2676	1.2741
162	43.311	121.546	Cambisols	1.5424	1.5451	1.4713	1.2223	1.5012
163	43.2895	121.559	Arenosols	1.514	1.5325	1.6266	1.5769	1.6069
164	43.2636	121.54	Cambisols	1.521	1.5562	1.5621	1.5586	1.2661
165	43.2511	121.496	Arenosols	1.6626	1.6413	1.6909	1.5943	1.5504
166	43.2505	121.45	Cambisols	1.418	1.5423	1.5433	1.5739	1.5405
167	43.2615	121.42	Arenosols	1.583	1.5814	1.5512	1.611	1.5857
168	43.2869	121.43	Cambisols	1.5428	1.5235	1.5822	1.5418	1.5942
169	43.3133	121.372	Cambisols	1.5635	1.5992	1.6237	1.7103	1.6485
170	43.2784	121.186	Arenosols	1.5138	1.575	1.5376	1.5303	1.4479
171	43.2371	121.174	Arenosols	1.393	1.3066	1.3833	1.2076	1.1955
172	43.2032	121.135	Cambisols	1.6205	1.5809	1.5682	1.5911	1.603
173	43.2044	121.088	Arenosols	1.6088	1.6091	1.5958	1.6551	1.6342
174	43.168	120.988	Cambisols	1.2665	1.377	1.4206	1.4671	1.4347
175	43.1418	120.917	Cambisols	1.591	1.4792	1.5396	1.5731	1.5941
176	43.074	120.816	Cambisols	1.5229	1.6181	1.6017	1.4087	1.5545
177	43.1121	120.814	Arenosols	1.5402	1.5481	1.5554	1.6052	1.6074
178	43.15	120.797	Arenosols	1.5996	1.6268	1.6296	1.587	1.5946
179	43.186	120.771	Arenosols	1.6301	1.608	1.585	1.5802	1.5884
180	43.2177	120.744	Arenosols	1.5154	1.5203	1.4286	1.5072	1.4772
181	43.2435	120.708	Arenosols	1.546	1.5425	1.6451	1.6204	1.5466
182	43.076	120.771	Arenosols	1.5606	1.6497	1.6487	1.6244	1.6207
183	43.0753	120.727	Arenosols	1.3248	1.4937	1.5245	1.5473	1.5004
184	43.0963	120.676	Arenosols	1.6218	1.6342	1.5962	1.6433	1.6419
185	43.1357	120.642	Arenosols	1.6738	1.6253	1.6631	1.6688	1.612
186	43.1765	120.628	Arenosols	1.6625	1.5858	1.5931	1.5818	1.5568
187	43.1996	120.576	Arenosols	1.6267	1.7354	1.6481	1.669	1.6663
188	43.2241	120.546	Gleysols	1.5367	1.557	1.5204	1.5605	1.5762
189	43.2472	120.583	Cambisols	1.4984	1.5289	1.4531	1.3818	1.4178
190	43.2776	120.614	Gleysols	1.5165	1.4952	1.5066	1.4739	1.3739
191	43.3113	120.665	Gleysols	1.4693	1.5444	1.5281	1.4799	1.5052
192	43.3448	120.713	Gleysols	1.4496	1.4537	1.4016	1.4424	1.4571
193	43.3645	120.767	Cambisols	1.6275	1.6271	1.6584	1.6379	1.6762
194	43.4174	120.788	Cambisols	1.4578	1.5697	1.5654	1.6106	1.6229
195	43.371	120.819	Arenosols	1.3484	1.3488	1.4366	1.3723	1.2789
196	43.3702	120.883	Arenosols	1.2756	1.4642	1.4114	1.4427	1.4622
197	43.3576	120.93	Arenosols	1.4706	1.4629	1.7085	1.8126	1.7199
198	43.0271	121.038	Arenosols	1.5875	1.5887	1.4569	1.7024	1.4962
199	43.0627	121.085	Cambisols	1.4088	1.4002	1.4276	1.4635	1.4205
200	43.0619	121.145	Arenosols	1.5894	1.5887	1.6327	1.6333	1.5937
201	43.0915	121.169	Arenosols	1.546	1.5473	1.5417	1.533	1.5336
202	43.0975	121.076	Arenosols	1.4703	1.5737	1.5683	1.5378	1.5058
203	43.139	121.127	Arenosols	1.462	1.506	1.4747	1.4987	1.4712
204	43.1649	121.188	Arenosols	1.6071	1.6199	1.5954	1.5963	1.3673
205	43.2066	121.216	Arenosols	1.6446	1.6181	1.6147	1.5861	1.5925
206	43.2229	121.271	Arenosols	1.4684	1.537	1.5155	1.3905	1.2178
207	43.1936	121.31	Arenosols	1.5506	1.5657	1.5633	1.5603	1.5666
208	43.162	121.343	Arenosols	1.3709	1.5803	1.5566	1.3305	1.5066
209	43.1274	121.361	Arenosols	1.5527	1.5568	1.6018	1.569	1.5609
210	43.1093	120.877	Arenosols	1.5489	1.6065	1.5176	1.497	1.5042
211	42.9967	120.761	Arenosols	1.5091	1.567	1.5723	1.5504	1.5009
212	42.8481	120.621	Arenosols	1.418	1.3828	1.3801	1.3255	1.2649
213	42.8845	120.598	Arenosols	1.4977	1.4639	1.3926	1.4789	1.5713
214	42.919	120.565	Arenosols	1.5364	1.5496	1.5774	1.6273	1.6112
215	42.9538	120.545	Arenosols	1.5722	1.5717	1.5637	1.5307	1.5524
216	42.9909	120.529	Arenosols	1.5646	1.6057	1.6072	1.6072	1.5845
217	43.0138	120.525	Arenosols	1.5562	1.6137	1.5787	1.6153	1.5621
218	42.9347	120.51	Arenosols	1.6298	1.5007	1.5197	1.5785	1.5896
219	42.9361	120.462	Arenosols	1.5633	1.5629	1.4856	1.5226	1.609
220	42.9744	120.436	Arenosols	1.4429	1.5054	1.5366	1.5592	1.5698
221	43.0149	120.416	Arenosols	1.5538	1.6197	1.5505	1.5694	1.5554
222	43.0513	120.387	Cambisols	1.6369	1.5659	1.5979	1.5838	1.6263
223	43.0891	120.414	Gleysols	1.2194	1.3251	1.4138	1.3281	1.2682
224	43.127	120.455	Arenosols	1.4339	1.4183	1.3397	1.2635	1.2356
225	43.1681	120.483	Cambisols	1.6026	1.5958	1.5471	1.5001	1.4174
226	43.1968	120.523	Cambisols	1.4356	1.4471	1.384	1.3316	1.3362
227	42.8456	120.565	Gleysols	1.4883	1.354	1.5718	1.5402	1.5553
228	42.852	120.526	Gleysols	1.5088	1.517	1.5675	1.5978	1.5134
229	42.8743	120.494	Gleysols	1.2662	1.2904	1.3334	1.3221	1.2801
230	42.8706	120.452	Cambisols	1.6	1.4512	1.5256	1.525	1.5511
231	42.8882	120.396	Arenosols	1.3114	1.2946	1.1666	1.1646	1.2323
232	42.8221	120.566	Arenosols	1.6063	1.6085	1.5249	1.5127	1.5426
233	42.8012	120.567	Cambisols	1.5615	1.5575	1.5598	1.5788	1.5373
234	42.7649	120.466	Gleysols	1.377	1.5286	1.384	1.376	1.33566
235	42.764	120.475	Gleysols	1.574	1.568	1.3174	1.3824	1.30804
236	42.7636	120.484	Gleysols	1.3562	1.3604	1.4922	1.2808	1.25749
237	42.7634	120.491	Gleysols	1.4204	1.488	1.3132	1.3588	1.34968
238	42.7623	120.499	Gleysols	1.4508	1.4886	1.4506	1.3618	1.30123
239	42.7621	120.507	Gleysols	1.4584	1.5944	1.536	1.3272	1.36645
240	42.7606	120.515	Gleysols	1.4567	1.5242	1.317	1.4392	1.37318
241	42.7591	120.524	Gleysols	1.4438	1.5236	1.4797	1.4926	1.37296
242	42.7576	120.533	Gleysols	1.4635	1.5613	1.4964	1.6863	1.32744
243	42.757	120.542	Gleysols	1.4834	1.4145	1.331	1.1266	1.28281
244	42.7578	120.552	Gleysols	1.2915	1.329	1.284	1.0947	1.27342
245	42.7578	120.561	Gleysols	1.1163	1.1025	1.1609	1.0756	1.24213
246	42.7572	120.57	Gleysols	1.1341	1.1888	1.246	1.0876	1.13594
247	42.7574	120.58	Gleysols	1.0919	1.1292	1.147	1.0907	1.1453
248	42.7577	120.589	Gleysols	1.1877	1.0993	1.0712	1.146	1.144
249	42.7582	120.598	Argosols	1.2049	1.2922	1.0195	1.1179	1.21575
250	42.7587	120.606	Argosols	1.0739	1.2615	1.0908	1.0992	1.23673
251	42.7602	120.615	Gleysols	1.1129	1.3155	1.1887	1.1658	1.2501
252	42.7613	120.623	Gleysols	1.0394	1.0736	1.0506	1.0574	1.13781
253	42.7606	120.465	Gleysols	1.0264	1.1037	1.1139	1.3316	1.14674
254	42.7599	120.475	Gleysols	1.0838	1.0068	1.0894	1.055	1.14009
255	42.759	120.483	Gleysols	1.1601	1.1032	1.0351	1.0532	1.14451
256	42.7584	120.491	Gleysols	1.0352	1.1693	1.0758	1.1507	1.14329
257	42.7579	120.499	Gleysols	1.1378	1.2584	1.2645	1.3324	1.13459
258	42.7581	120.507	Gleysols	1.3374	1.3405	1.4505	1.2457	1.2886
259	42.7569	120.514	Gleysols	1.2744	1.4042	1.4242	1.2493	1.30863
260	42.7557	120.523	Gleysols	1.4648	1.4003	1.4121	1.2088	1.29852
261	42.7547	120.532	Gleysols	1.3549	1.3247	1.3843	1.2886	1.27702
262	42.754	120.541	Gleysols	1.0174	1.0957	1.06	1.1699	1.14061
263	42.7536	120.551	Gleysols	0.9979	1.1539	1.1084	1.1237	1.14309
264	42.7532	120.561	Gleysols	1.029	1.1434	1.1192	1.1277	1.14579
265	42.7527	120.57	Gleysols	1.0766	1.145	1.1042	1.0891	1.14296
266	42.7524	120.579	Gleysols	1.0723	1.1205	1.0794	1.0582	1.13773
267	42.7524	120.588	Gleysols	1.1002	1.2074	1.1625	1.1274	1.14863
268	42.7521	120.597	Argosols	1.0903	1.2065	1.1493	1.1115	1.14244
269	42.7527	120.604	Argosols	1.1991	1.1916	1.0943	1.1794	1.22264
270	42.7529	120.614	Gleysols	1.1043	1.108	1.1496	1.2089	1.34298
271	42.7545	120.622	Gleysols	1.258	1.4034	1.4498	1.3542	1.3047
272	42.7565	120.464	Gleysols	1.2197	1.2618	1.2738	1.3738	1.354
273	42.7555	120.474	Gleysols	1.2917	1.4636	1.3936	1.3711	1.3561
274	42.7548	120.483	Gleysols	1.457	1.4738	1.287	1.4276	1.37098
275	42.7537	120.49	Gleysols	1.2197	1.2618	1.2738	1.2462	1.23803
276	42.7533	120.498	Gleysols	1.3495	1.4134	1.4195	1.4683	1.36056
277	42.7535	120.506	Gleysols	1.3854	1.4363	1.4218	1.571	1.41288
278	42.7526	120.514	Gleysols	1.4959	1.5456	1.4403	1.3429	1.35704
279	42.752	120.523	Gleysols	1.4679	1.5238	1.3194	1.3767	1.34949
280	42.7517	120.532	Gleysols	1.4852	1.5391	1.6094	1.6337	1.35226
281	42.7508	120.541	Gleysols	1.2999	1.3717	1.38	1.3495	1.3411
282	42.7491	120.551	Gleysols	0.973	1.1407	1.4354	1.5652	1.35227
283	42.748	120.56	Gleysols	1.1264	1.2094	1.4903	1.5364	1.35452
284	42.7477	120.569	Gleysols	1.1147	1.085	1.1341	1.1585	1.23547
285	42.7473	120.579	Gleysols	1.0819	1.0823	1.0248	1.1031	1.17047
286	42.7468	120.587	Gleysols	1.1336	1.1364	1.1277	1.0366	1.14859
287	42.7469	120.596	Gleysols	1.0564	1.0209	1.0413	1.1218	1.15196
288	42.747	120.603	Gleysols	1.118	1.1025	1.0766	1.0936	1.15916
289	42.7475	120.612	Arenosols	1.2048	1.2943	1.2461	1.3776	1.23538
290	42.7481	120.621	Gleysols	1.0508	1.0938	0.9799	1.0131	1.14685
291	42.8846	120.559	Arenosols	1.2302	1.3455	1.169	1.1708	1.36458
292	42.8852	120.573	Gleysols	1.1105	1.2097	1.2997	1.157	1.20113
293	42.8852	120.587	Gleysols	1.2972	1.273	1.253	1.3215	1.30663
294	42.8817	120.51	Gleysols	1.252	1.2624	1.1648	1.2966	1.30133
295	42.879	120.519	Gleysols	1.1755	1.2327	1.2009	1.2247	1.25377
296	42.8757	120.532	Gleysols	1.4937	1.5102	1.3047	1.5829	1.37523
297	42.8748	120.545	Gleysols	1.3985	1.3644	1.4069	1.3668	1.36775
298	42.8742	120.558	Gleysols	1.5661	1.6289	1.6831	1.6973	1.35814
299	42.8759	120.574	Gleysols	1.2344	1.3302	1.3406	1.3075	1.30711
300	42.876	120.588	Gleysols	1.2876	1.2862	1.255	1.1802	1.21006
301	42.8669	120.514	Gleysols	1.2521	1.2981	1.2936	1.2781	1.36177
302	42.8658	120.528	Gleysols	1.121	1.1605	1.1447	1.1439	1.17371
303	42.8644	120.542	Gleysols	1.2817	1.3506	1.3226	1.4834	1.34358
304	42.8633	120.557	Gleysols	1.2022	1.271	1.3199	1.2996	1.31979
305	42.8647	120.572	Gleysols	1.1745	1.2527	1.2846	1.402	1.35536
306	42.8651	120.587	Gleysols	1.3709	1.3884	1.4598	1.2861	1.30485
307	42.8651	120.599	Gleysols	1.2656	1.134	1.1043	1.2417	1.35822
308	42.8563	120.524	Gleysols	1.4635	1.5435	1.5098	1.4924	1.47693
309	42.8554	120.54	Gleysols	1.2757	1.318	1.3538	1.4073	1.34746
310	42.8532	120.555	Gleysols	1.258	1.3624	1.4619	1.4998	1.35936
311	42.8539	120.572	Gleysols	1.4209	1.3866	1.4786	1.3859	1.3525
312	42.8543	120.586	Cambisols	1.209	1.2441	1.1645	1.1128	1.19755
313	42.8563	120.599	Gleysols	1.2725	1.1745	1.0445	1.02	1.1103
314	42.748	120.648	Arenosols	1.1769	1.1532	1.178	1.2331	1.2459
315	42.7101	120.581	Arenosols	1.261	1.1324	1.395	1.2984	1.2295
316	42.7075	120.583	Arenosols	1.0885	1.0784	1.3324	1.2603	1.3602
317	42.7073	120.585	Arenosols	1.4163	1.406	1.3856	1.3601	1.3186
318	42.7087	120.582	Arenosols	1.2804	1.2813	1.2787	1.3324	1.355
319	42.7128	120.586	Arenosols	1.2706	1.2676	1.3122	1.4016	1.4723
320	42.6519	120.504	Kastanozems	1.2293	1.3152	1.2225	1.3014	1.2764
321	42.6517	120.504	Kastanozems	1.3599	1.3377	1.3185	1.3289	1.3796
322	42.6515	120.505	Kastanozems	1.1851	1.1825	1.3371	1.3879	1.3135
323	42.4889	120.723	Kastanozems	1.1867	1.1592	1.1402	1.2006	1.0995
324	42.5165	120.807	Arenosols	1.2984	1.3774	1.3984	1.4577	1.467
325	42.6368	120.729	Kastanozems	1.3413	1.4329	1.374	1.3884	1.4625
326	42.6369	120.728	Kastanozems	1.4618	1.4204	1.4495	1.4557	1.4398
327	42.9632	120.537	Arenosols	1.3044	1.3831	1.4183	1.3908	1.3824
328	43.4423	121.09	Cambisols	1.4569	1.4159	1.49	1.4921	1.5068
329	43.4436	121.091	Cambisols	1.5379	1.582	1.5508	1.5001	1.5197
330	43.0765	121.093	Cambisols	1.4089	1.2814	1.3251	1.4416	1.4004
331	42.7755	120.667	Cambisols	1.3981	1.448	1.4586	1.4495	1.4644
332	42.9451	120.762	Arenosols	1.3164	1.487	1.498	1.4994	1.4839
