# Supplementary material for: Spatial pattern of soil organic carbon and total nitrogen, and analysis of related factors in an agro-pastoral zone in Northern China
Source: PLoS One. 2018 May 17;13(5):e0197451. doi: 10.1371/journal.pone.0197451 (PMC5957344; doi:10.1371/journal.pone.0197451)
Supplement: S3 Table — (XLSX) [file pone.0197451.s007.xlsx]

## Sheet: CONTENTS
	Spatial pattern of soil organic carbon and total nitrogen, and analysis of related factors in an agro-pastoral zone in Northern China
	Xuyang Wang, Yuqiang Li , Yinping Chen, Jie Lian, Yongqing Luo, Yayi Niu, Xiangwen Gong
	Sheet 1: SOC and TN densities in the soil to a depth of 100 cm

## Sheet: Sheet1
ID	lat	lon	soil types	0-10cm SOC ES (g·m-2)	10-20cm SOC ES (g·m-2)	20-40cm SOC ES (g·m-2)	40-60cm SOC ES (g·m-2)	60-100cm SOC ES (g·m-2)	0-100cm SOC ES (kg·m-2)	0-10cm TN ES (g·m-2)	10-20cm TN ES (g·m-2)	20-40cm TN ES (g·m-2)	40-60cm TN ES (g·m-2)	60-100cm TN ES (g·m-2)	0-100cm TN ES (kg·m-2)
1	42.3923	121.07	Argosols	1028.36	866.753	1067.48	952.238	3735.21	7.65004	122.044	86.9046	117.96	110.941	368.71	0.806559
2	42.397	121.075	Argosols	963.134	405.649	989.023	1002.15	1546.91	4.90686	104.253	54.7453	101.65	92.9006	159.971	0.51352
3	42.4023	121.092	Argosols	793.313	473.441	495.939	523.755	685.634	2.97208	96.0427	58.254	70.0563	75.2865	115.072	0.414711
4	42.4091	121.132	Argosols	517.036	476.721	565.729	481.491	948.874	2.98985	69.969	57.9521	52.8885	46.441	107.742	0.334993
5	42.418	121.141	Argosols	772.325	395.739	559.439	388.52	670.768	2.78679	82.8663	47.5046	70.8392	57.3574	113.326	0.371894
6	42.4248	121.157	Argosols	869.224	328.842	759.092	598.238	1006.47	3.56186	94.003	39.7424	75.9591	68.6918	126.562	0.404958
7	42.4252	121.159	Argosols	684.388	410.426	493.788	405.891	2080.17	4.07466	79.9807	50.021	65.0489	49.7138	213.392	0.458157
8	42.4279	121.179	Argosols	784.112	264.416	369.562	480.053	1165.22	3.06337	77.5391	32.0003	45.7571	64.1083	127.11	0.346514
9	42.427	121.179	Argosols	813.081	547.243	614.464	344.862	598.381	2.91803	92.756	70.3307	85.2992	50.535	94.4649	0.393386
10	42.3414	121.083	Argosols	454.989	455.549	763.537	437.801	613.302	2.72518	78.0538	63.24	100.07	63.4189	92.6515	0.397435
11	42.3293	121.113	Argosols	910.52	760.998	1232.82	1321.51	3274.77	7.50062	96.8038	83.8316	129.617	134.442	331.947	0.776641
12	42.3319	121.126	Argosols	1173.82	735.025	594.914	525.898	731.026	3.76068	116.147	71.1399	75.9556	70.14	118.929	0.452312
13	42.3317	121.126	Argosols	1891.53	1014.51	1271.96	701.864	792.442	5.67231	151.718	91.1114	118.932	81.8717	130.697	0.57433
14	42.3312	121.127	Argosols	1409.52	828.788	1051.09	473.822	454.515	4.21773	23.4401	29.6112	105.542	155.626	543.722	0.857941
15	42.3495	121.161	Argosols	506.992	531.481	433.836	335.343	743.487	2.55114	66.2813	61.9249	72.4266	60.7158	119.142	0.380491
16	42.3499	121.164	Argosols	1604.63	781.588	1125.74	743.168	944.287	5.19941	124.141	74.0317	103.917	84.3865	121.706	0.508183
17	42.3697	121.17	Argosols	1559.5	961.643	792.071	536.964	1420.99	5.27117	133.995	86.2225	89.8533	74.7202	164.617	0.549408
18	42.39	121.185	Argosols	1344.01	614.332	867.969	514.939	814.828	4.15608	118.979	59.3259	82.4288	60.8665	118.066	0.439666
19	42.3467	120.832	Argosols	699.093	761.525	1121.15	600.287	799.208	3.98127	89.5711	85.0609	124.449	78.3157	107.927	0.485323
20	42.3443	120.858	Argosols	1115.95	857.432	1099.66	739.443	1731.63	5.54412	112.403	79.8041	109.048	76.4798	181.125	0.55886
21	42.3502	120.876	Argosols	713	557.676	887.291	721.269	1054.58	3.93382	82.3162	61.2273	91.2933	86.6566	125.311	0.446804
22	42.3708	120.91	Argosols	440.667	310.255	743.944	841.567	771.985	3.10842	60.996	47.5434	97.3335	98.728	113.358	0.417959
23	42.3753	120.94	Argosols	1190.4	563.814	663.477	437.534	838.725	3.69395	137.196	63.3034	85.9057	62.8538	107.269	0.456527
24	42.3926	120.966	Argosols	557.208	458.703	621.055	677.811	1277.81	3.59258	69.3858	56.1274	90.1899	80.6159	156.772	0.453091
25	42.4074	120.996	Argosols	1664.39	238.067	964.966	535.64	686.144	4.08921	155.982	27.4793	99.6694	63.9616	63.9425	0.411035
26	42.3251	121.083	Argosols	532.201	579.429	913.396	601.65	1368.03	3.99471	49.364	55.3307	96.9502	66.2688	156.499	0.424413
27	42.3283	121.038	Argosols	1493.2	534.494	795.321	1201.09	2347.35	6.37145	120.95	53.5378	72.0777	104.422	220.503	0.571491
28	42.321	121.054	Argosols	1250.96	1149.66	1671.1	768.821	980.927	5.82147	129.987	116.716	161.447	86.3286	133.858	0.628337
29	42.3297	121.03	Argosols	941.675	683.66	575.92	415.832	873.29	3.49038	105.913	91.0336	89.9737	64.0584	120.837	0.471816
30	42.3419	120.988	Argosols	693.869	466.065	910.042	742.683	1827.6	4.64026	92.9446	64.1898	109.609	88.6345	205.392	0.56077
31	42.3187	120.965	Argosols	1435.94	585.368	980.957	779.076	1614.81	5.39615	105.13	45.0934	89.2482	74.6213	152.48	0.466573
32	42.3156	120.888	Argosols	989.66	481.029	577.93	316.383	682.374	3.04738	105.429	63.0809	76.0569	53.8241	103.688	0.402079
33	42.3326	120.868	Argosols	1189.27	826.844	965.589	686.64	1379.03	5.04737	124.273	80.0802	112.05	80.1516	157.473	0.554027
34	42.337	120.86	Argosols	732.055	688.411	1260.23	514.134	1387.71	4.58254	105.192	95.0316	182.991	70.7494	183.93	0.637894
35	42.3324	120.829	Argosols	574.57	518.038	658.718	481.723	797.232	3.03028	79.5969	67.0497	74.8755	68.8565	104.78	0.395158
36	42.5541	120.747	Kastanozems	514.041	553.828	712.657	258.786	493.105	2.53242	63.0198	73.4022	98.2275	43.4102	79.8137	0.357873
37	42.5147	120.747	Arenosols	310.988	223.377	446.635	548.75	1167.1	2.69685	42.8072	36.2232	66.7756	78.8558	152.672	0.377334
38	42.4925	120.735	Kastanozems	404.491	350.953	745.015	1156.65	1391.52	4.04863	55.5666	48.1117	92.7548	150.676	179.708	0.526818
39	42.5007	120.707	Kastanozems	643.904	303.699	490.453	662.785	1379.77	3.48061	74.1928	39.0321	79.0673	87.0799	145.436	0.424808
40	42.4977	120.685	Argosols	485.024	486.308	719.646	624.203	811.615	3.12679	56.7669	52.0171	89.1673	69.8633	85.0784	0.352893
41	42.4905	120.681	Argosols	712.54	642.595	943.437	384.371	454.026	3.13697	78.0617	75.9941	115.004	47.6194	64.4112	0.38109
42	42.4742	120.684	Argosols	732.561	780.676	1208.19	666.325	892.438	4.28019	78.3333	85.1404	124.372	69.8103	100.895	0.458552
43	42.4648	120.699	Argosols	496.94	471.159	650.013	478.693	813.044	2.90985	69.6946	52.5749	80.5132	66.4439	131.39	0.400617
44	42.4649	120.726	Argosols	443.037	324.156	786.896	775.68	1504.35	3.83412	50.4986	38.2704	78.8406	99.977	178.9	0.446486
45	42.4677	120.739	Argosols	500.187	455.714	917.57	1640.25	1876.13	5.38985	55.2814	53.4225	98.9971	189.381	213.549	0.610632
46	42.4565	120.747	Argosols	320.504	342.851	546.071	394.18	351.018	1.95462	31.3335	34.7955	52.668	37.2293	35.8294	0.191856
47	42.4329	120.745	Argosols	799.275	667.031	1247.46	1667.28	2154.43	6.53547	79.2576	64.4042	136.746	173.474	222.961	0.676843
48	42.407	120.77	Argosols	825.086	703.758	1020.71	729.448	900.625	4.17963	83.3225	68.1416	98.003	57.1415	78.2382	0.384847
49	42.3671	120.789	Argosols	905.498	748.793	886.467	621.85	920.633	4.08324	91.3478	79.1886	83.8044	61.9256	88.7027	0.404969
50	42.3397	120.811	Argosols	1199.6	900.943	1578.33	1639.51	3941.34	9.25973	119.433	97.8194	174.219	181.495	483.372	1.05634
51	42.3587	120.83	Argosols	718.613	520.21	714.59	442.38	959.754	3.35555	73.0657	46.8407	56.6034	30.4582	70.057	0.277025
52	42.3791	120.834	Argosols	947.496	549.076	817.093	568.414	1018.61	3.90069	91.3733	53.7629	72.3945	50.7562	89.7324	0.358019
53	42.3988	120.843	Argosols	632.174	371.9	343.534	535.76	798.669	2.68204	61.1069	33.5323	30.7119	43.3024	62.0117	0.230665
54	42.4109	120.852	Argosols	1510.52	532.709	660.227	631.191	1002.54	4.33718	118.582	44.0622	52.9438	58.1257	77.5106	0.351224
55	42.4293	120.856	Kastanozems	689.45	642.356	973.046	347.955	882.772	3.53558	64.1189	59.018	88.9276	25.9742	57.4376	0.295476
56	42.4431	120.879	Kastanozems	456.189	273.066	578.979	639.07	2048.55	3.99585	43.5139	22.9878	50.0278	58.4514	196.923	0.371904
57	42.4573	120.895	Argosols	253.602	100.335	249.131	178.537	397.046	1.17865	20.94	6.291	17.5336	7.85176	25.4852	0.0781016
58	42.4682	120.889	Arenosols	384.808	176.368	412.939	410.037	834.329	2.21848	40.3955	17.3036	23.962	44.0438	71.8427	0.197548
59	42.4809	120.897	Arenosols	253.436	227.454	383.682	417.208	780.863	2.06264	26.5512	25.3462	50.7963	45.8039	97.4565	0.245954
60	42.4843	120.92	Arenosols	216.713	174.644	290.589	556.044	476.257	1.71425	24.6233	15.7529	31.9718	48.6024	42.3232	0.163274
61	42.914	120.694	Arenosols	863.739	650.862	2079.12	3636.93	5886.69	13.1173	105.46	79.3886	198.589	354.426	564.748	1.30261
62	42.9166	120.69	Arenosols	94.4732	80.8829	126.434	132.31	225.826	0.659926	11.2147	9.28176	11.4044	17.4409	19.8512	0.069193
63	42.9474	120.712	Arenosols	272.733	281.214	549.718	441.927	1680.06	3.22565	33.9521	33.2077	74.1989	58.1108	183.726	0.383195
64	42.9428	120.748	Arenosols	487.523	277.32	417.21	382.884	817.976	2.38291	63.8542	41.9884	68.7	60.819	95.8147	0.331176
65	42.9307	120.77	Arenosols	173.904	170.244	224.628	266.052	381.117	1.21594	15.4159	17.9504	18.6702	18.867	17.4812	0.0883847
66	42.9166	120.726	Arenosols	250.858	123.021	157.897	179.481	276.593	0.98785	21.5758	11.3856	8.70276	9.8934	8.31792	0.0598755
67	42.8955	120.712	Arenosols	794.743	725.78	802.935	452.759	798.106	3.57432	89.9218	83.3727	84.4816	43.3233	106.519	0.407619
68	42.5838	120.779	Kastanozems	681.027	280.627	435.424	573.623	913.743	2.88444	81.6792	37.8302	73.5646	69.6425	140.228	0.402945
69	42.5791	120.824	Argosols	309.154	356.181	653.538	460.549	888.807	2.66823	46.7236	44.6061	82.2657	68.9646	121.642	0.364202
70	42.5721	120.867	Argosols	823.616	965.203	1025.22	468.725	497.482	3.78025	101.883	97.0224	111.921	62.2748	64.4465	0.437548
71	42.5807	120.903	Argosols	733.771	401.037	446.215	472.334	989.256	3.04261	86.6246	44.5611	44.9765	59.2682	113.614	0.349044
72	42.6032	120.94	Arenosols	507.497	584.966	893.899	1026.18	1450.21	4.46275	66.1741	58.1662	89.7624	117.153	184.603	0.515858
73	42.6135	120.986	Kastanozems	575.719	324.347	493.532	419.953	1040.4	2.85395	62.6262	44.2512	69.7824	68.768	136.667	0.382095
74	42.5928	121.003	Kastanozems	685.381	502.194	562.869	602.694	1306.12	3.65925	68.0363	57.7494	69.6374	64.9967	137.97	0.39839
75	42.568	120.981	Argosols	761.524	496.369	805.006	834.388	1626.86	4.52415	80.2182	46.6153	76.3283	80.9609	158.203	0.442325
76	42.5378	120.976	Argosols	608.753	534.758	655.561	755.493	1546.91	4.10148	57.1303	45.2487	64.4482	73.0472	146.744	0.386618
77	42.4958	120.971	Argosols	236.676	189.543	167.519	183.457	1090.4	1.86759	21.3502	13.2319	22.5127	22.8658	130.848	0.210808
78	42.4919	121.007	Argosols	977.935	416.374	3126.63	720.844	2170.54	7.41232	80.7012	34.9981	285.178	61.1626	183.08	0.645119
79	42.5117	121.074	Argosols	311.625	336.407	924.33	780.002	1301.4	3.65377	45.5535	42.824	121.533	109.724	164.45	0.484085
80	42.5596	121.082	Argosols	613.341	447.252	554.816	620.367	1548.78	3.78456	95.361	62.4915	82.471	80.939	178.575	0.499837
81	42.5915	121.044	Kastanozems	574.698	301.671	741.061	599.231	945.733	3.16239	77.7227	49.7391	115.783	97.131	145.209	0.485586
82	42.6358	121.042	Kastanozems	569.174	351.512	722.672	489.601	983.822	3.11678	70.3265	47.7854	92.2964	79.4024	122.185	0.411996
83	42.6306	121.068	Kastanozems	957.303	437.423	486.729	602.405	1022.63	3.50649	109.252	53.5826	54.1268	70.8299	132.299	0.420091
84	42.6177	120.908	Arenosols	516.177	364.959	564.875	913.22	1188.03	3.54726	65.9434	51.2978	73.3411	118.186	157.185	0.465953
85	42.631	120.828	Kastanozems	484.097	437.446	665.97	868.753	1285.26	3.74153	53.4674	47.7814	75.6591	91.3841	128.503	0.396795
86	42.6473	120.76	Kastanozems	713.015	517.922	1124.34	1035.19	1878.84	5.26932	77.6864	58.5059	128.119	117.236	201.845	0.583393
87	42.6794	120.74	Kastanozems	630.149	418.665	1537.89	1859.87	3691.99	8.13857	66.3043	48.9964	150.219	158.125	318.864	0.742508
88	42.7312	120.723	Cambisols	467.625	375.107	1349.75	1401.25	3294.61	6.88834	67.7149	43.8805	164.92	171.33	434.608	0.882454
89	42.7383	120.692	Cambisols	740.465	555.289	658.091	689.461	1770.41	4.41372	45.8529	34.6518	90.976	62.1078	114.265	0.347853
90	42.7229	120.638	Arenosols	334.366	340.105	876.402	525.094	972.869	3.04884	71.8537	68.902	82.2838	80.3997	236.999	0.540438
91	42.7152	120.593	Arenosols	373.287	339.579	674.652	754.267	1877.36	4.01915	51.408	51.177	106.904	114.375	238.368	0.562232
92	42.7131	120.586	Arenosols	438.346	389.256	587.11	670.987	1881.97	3.96767	57.1322	50.8969	87.8845	96.5025	261.534	0.55395
93	42.6895	120.545	Kastanozems	1411.55	362.601	543.612	575.955	940.245	3.83396	133.812	45.6735	76.0302	77.1443	142.965	0.475625
94	42.6614	120.525	Kastanozems	780.428	915.297	1299.94	1388.35	2109.23	6.49324	99.8438	102.7	166.903	158.43	278.607	0.806484
95	42.6259	120.536	Kastanozems	498.13	357.596	436.31	405.032	745.81	2.44288	53.3746	39.9599	50.677	48.7387	93.8986	0.286649
96	42.6285	120.591	Cambisols	608.483	535.055	1322.69	1246.74	1004.95	4.71791	80.8364	70.4585	144.467	115.617	127.298	0.538678
97	42.6491	120.636	Cambisols	380.928	344.862	493.016	494.387	1484.35	3.19754	40.6631	35.7041	52.1932	47.0145	148.126	0.323701
98	42.6345	120.662	Kastanozems	1127.14	356.519	515.235	894.7	1324.82	4.21841	101.313	45.822	71.5453	88.6633	174.493	0.481837
99	42.6217	120.733	Kastanozems	362.267	280.985	702.542	738.7	1447.12	3.53161	53.9196	42.2951	115.867	118.925	225.777	0.556784
100	42.6659	120.795	Kastanozems	1322.41	340.514	447.259	442.077	1208.69	3.76095	116.711	40.4751	60.8861	67.622	156.262	0.441956
101	42.6993	120.823	Arenosols	808.413	382.956	654.512	545.646	1654.45	4.04597	103.591	49.7027	92.6359	80.3396	185.629	0.511898
102	42.739	120.817	Arenosols	489.892	372.866	702.791	1081.49	1623.93	4.27097	47.8242	36.1669	73.7689	114.57	193.327	0.465657
103	42.7756	120.789	Arenosols	146.441	121.581	256.011	356.338	700.822	1.58119	17.1384	14.4763	28.0298	41.0429	73.7722	0.17446
104	42.818	120.774	Arenosols	1270.17	1092.59	1604.91	907.798	3628.26	8.50372	198.713	166.811	175.131	103.66	413.587	1.0579
105	42.8618	120.777	Arenosols	194.079	191.228	276.706	204.925	361.911	1.22885	21.0678	20.066	29.2904	22.047	31.3737	0.123845
106	42.8937	120.828	Arenosols	105.73	89.1234	210.647	134.393	242.061	0.781954	12.4432	11.7944	29.5743	17.0435	24.0349	0.0948903
107	42.9354	120.867	Cambisols	288.165	239.681	363.549	358.692	1088.16	2.33825	31.43	29.7253	42.88	40.6588	153.051	0.297745
108	42.9783	120.854	Arenosols	230.669	144.149	332.345	194.148	408.052	1.30936	24.1102	15.3257	34.5792	18.9696	41.1154	0.1341
109	43.0108	120.846	Arenosols	488.354	323.011	479.937	962.354	637.801	2.89146	43.988	29.0882	51.3972	95.387	91.5444	0.311405
110	43.034	120.811	Cambisols	671.469	541.725	818.108	541.534	341.941	2.91478	74.1384	63.5987	95.1641	57.5848	39.6232	0.330109
111	42.8733	120.724	Arenosols	193.143	111.798	224.975	248.648	306.302	1.08487	19.6605	13.5934	26.4112	26.1151	44.6688	0.130449
112	42.8834	120.896	Arenosols	242.161	226.086	41.9024	383.2	694.451	1.5878	28.0356	26.996	5.1989	51.9634	76.745	0.188939
113	42.8517	120.917	Arenosols	90.3847	82.0598	150.2	168.158	236.676	0.727478	13.3082	12.5145	22.06	24.7198	42.834	0.115436
114	42.8337	120.971	Arenosols	47.7528	37.3529	75.0303	85.4564	126.607	0.3722	8.15898	7.88214	14.9831	16.4261	31.1816	0.0786319
115	42.8452	121.033	Arenosols	667.418	610.514	1096.43	1678.78	3209.53	7.26268	79.8355	69.8106	117.816	176.325	335.716	0.779503
116	42.8044	121.058	Arenosols	93.2584	82.658	162.887	10.1839	150.51	0.499498	9.2158	9.19574	17.8141	14.429	22.2456	0.0729003
117	42.7621	121.053	Arenosols	231.908	241.227	585.644	785.068	1308.76	3.15261	33.583	33.6561	79.5648	92.118	177	0.415922
118	42.7326	121.072	Arenosols	486.797	447.532	349.13	356.894	600.431	2.24078	58.716	52.7906	53.4822	47.7996	94.3248	0.307113
119	42.7223	121.027	Arenosols	1025.25	355.523	867.263	545.982	1061.58	3.85559	86.3812	40.5043	96.5458	65.0854	139.422	0.427939
120	42.7287	120.963	Arenosols	205.012	200.245	343.88	407.707	776.066	1.93291	28.4781	27.4396	47.9748	51.5873	102.513	0.257993
121	42.6982	120.971	Arenosols	435.261	329.838	495.536	345.632	584.987	2.19125	59.0015	35.8331	60.2172	43.5801	80.3693	0.279001
122	42.6789	120.997	Arenosols	494.507	543.87	941.154	740.82	2025.05	4.7454	49.5444	52.0121	93.053	73.9076	177.181	0.445698
123	42.6606	121.012	Arenosols	916.086	625.385	781.479	584.427	1242.82	4.1502	108.011	71.3267	90.1771	74.1808	136.461	0.480157
124	42.667	121.105	Arenosols	463.98	268.21	467.719	344.066	1374.19	2.91817	54.004	40.3056	65.1341	55.298	200.648	0.41539
125	42.7023	121.104	Arenosols	642.413	574.64	588.665	596.731	1836.2	4.23865	73.4054	62.9056	72.0565	71.8253	220.425	0.500618
126	42.7595	121.12	Arenosols	715.44	837.823	1468.77	1059.68	2325.92	6.40763	71.7155	79.6432	125.367	112.117	190.972	0.579814
127	42.9004	121.036	Arenosols	81.2097	102.192	226.663	236.557	522.829	1.16945	27.0576	12.4917	26.6828	27.3581	67.7622	0.161353
128	42.949	121.031	Arenosols	105.5	86.2564	146.978	144.014	210.018	0.692767	12.0027	11.4516	16.0191	14.4619	28.9266	0.0828619
129	42.994	121.027	Arenosols	254.884	131.118	397.186	589.306	945.296	2.31779	25.141	17.1086	39.3901	62.0668	104.715	0.248422
130	42.9673	120.969	Arenosols	1119.13	1005.88	724.951	510.652	455.858	3.81647	127.327	117.661	75.7539	58.9408	56.5914	0.436273
131	42.9447	120.927	Cambisols	119.706	104.094	171.567	129.817	227.475	0.75266	13.9877	14.2918	25.0889	20.2356	43.1365	0.11674
132	43.2138	121.024	Cambisols	591.355	742.411	983.684	734.626	3776.33	6.8284	62.5641	80.0296	105.51	76.3315	387.767	0.712203
133	43.2619	121.006	Arenosols	69.0133	76.6947	166.686	153.362	312.498	0.778254	10.1017	10.2468	21.7464	17.8752	35.7952	0.0957652
134	43.3023	120.984	Arenosols	187.276	134.45	199.471	212.665	298.336	1.0322	19.4238	14.5967	22.8677	21.4722	36.6236	0.114984
135	43.3434	120.968	Gleysols	419.945	211.494	400.267	231.457	484.881	1.74804	38.6689	19.4342	35.2603	22.2096	38.9786	0.154552
136	43.3875	120.974	Arenosols	870.509	363.286	718.22	1014.52	2237.9	5.20444	69.0758	38.249	71.5904	105.812	221.888	0.506616
137	43.4195	120.992	Arenosols	734.292	295.675	356.945	608.857	1517.4	3.51317	69.7435	28.6624	37.0539	58.9032	142.646	0.337009
138	43.4468	121.007	Cambisols	524.827	338.946	795.719	650.578	1267.23	3.5773	57.7622	41.2377	92.9886	81.3895	149.062	0.42244
139	43.4772	121.025	Cambisols	1275.52	1369.78	2314.04	1335.6	4684.69	10.9796	152.159	157.059	233.497	135.464	501.239	1.17942
140	43.503	121.081	Cambisols	784.967	757.782	1639.08	2450.1	2861.81	8.49374	81.9382	81.5979	177.483	237.133	306.388	0.884541
141	43.5052	121.145	Cambisols	1434.19	1281.7	1874.19	1407.33	2535.54	8.53294	165.594	148.95	201.042	40.4354	268.952	0.824973
142	43.5126	121.206	Cambisols	727.478	767.011	950.185	915.906	2717.67	6.07825	79.6019	81.8759	103.281	104.013	278.041	0.646812
143	43.5038	121.257	Cambisols	841.035	894.327	1092.91	693.803	1059.19	4.58126	92.9717	103.363	112.443	71.1891	103.848	0.483815
144	43.5003	121.326	Cambisols	571.994	398.857	1169.21	1262.19	618.792	4.02104	62.0233	39.637	122.139	125.041	76.886	0.425726
145	43.5005	121.384	Cambisols	550.998	480.998	1301.92	2884.87	4498.59	9.71737	61.564	63.4392	171.353	298.31	436.841	1.03151
146	43.4612	121.361	Arenosols	479.239	406.054	677.663	689.638	1143.55	3.39614	61.94	51.392	100.498	94.3218	147.312	0.455464
147	43.4629	121.307	Arenosols	372.866	283.101	635.816	757.853	1549.82	3.59945	43.2914	32.3544	70.7698	87.9367	168.869	0.403222
148	43.4794	121.248	Cambisols	856.335	910.712	890.902	2009.81	6999.59	11.6673	113.26	108.07	106.987	234.811	781.874	1.345
149	43.4564	121.202	Arenosols	211.55	199.375	384.487	326.929	461.839	1.58418	30.5995	28.4533	50.217	48.849	68.0085	0.226127
150	43.4194	121.175	Arenosols	381.647	265.886	296.592	327.484	498.957	1.77057	44.7268	21.55	37.0944	42.8641	60.173	0.206408
151	43.38	121.177	Arenosols	824.541	383.281	518.918	740.266	1613.27	4.08028	67.6608	42.1246	57.5302	85.1944	213.031	0.465541
152	43.3396	121.195	Arenosols	133.996	90.3839	229.578	232.584	919.181	1.60572	14.0421	8.7453	18.4382	21.1504	83.6287	0.146005
153	43.3103	121.211	Arenosols	662.291	921.989	1804.4	1808.14	487.2	5.68402	67.2329	106.352	199	179.68	54.4735	0.606738
154	43.3239	121.268	Arenosols	1014.25	827.417	1359.65	1336.33	1300.88	5.83853	116.261	100.131	154.748	148.049	148.244	0.667433
155	43.3252	121.332	Arenosols	123.11	129.655	166.777	180.754	281.046	0.881341	19.2863	13.4185	18.6416	15.7956	29.4804	0.0966225
156	43.3659	121.351	Cambisols	529.543	291.304	344.164	994.52	2385.5	4.54503	56.8345	31.5301	42.5396	99.7006	241.285	0.47189
157	43.4053	121.366	Arenosols	515.505	912.383	1988.86	1923.98	2164.17	7.50489	52.0026	99.3837	219.749	209.207	216.54	0.796882
158	43.4086	121.414	Arenosols	551.562	589.501	1686.74	795.665	1134.5	4.75797	62.917	64.2959	185.614	90.5984	127.831	0.531257
159	43.4076	121.478	Cambisols	560.809	508.985	946.242	675.263	1293.12	3.98441	59.9288	59.565	112.071	82.5692	141.291	0.455425
160	43.3719	121.507	Arenosols	1126.7	1214.84	2360.42	2424.54	4713.48	11.84	115.05	127.983	266.737	232.224	521.165	1.26316
161	43.3385	121.518	Arenosols	1591.24	1422.13	1876.97	1666.16	1337.08	7.89357	192.715	170.872	192.438	167.83	163.085	0.88694
162	43.311	121.546	Cambisols	696.034	461.916	753.808	553.866	867.82	3.33344	70.3334	49.5977	79.1559	68.2043	81.0648	0.348356
163	43.2895	121.559	Arenosols	357.973	281.938	416.562	273.411	471.122	1.80101	41.7864	33.2552	48.798	33.4303	64.9188	0.222189
164	43.2636	121.54	Cambisols	370.258	191.816	260.454	2662.09	6689.57	10.1742	37.2645	24.4323	39.3649	244.7	683.694	1.02946
165	43.2511	121.496	Arenosols	260.422	262.792	450.726	297.811	537.741	1.80949	29.9268	29.8717	47.007	33.4803	56.4346	0.19672
166	43.2505	121.45	Cambisols	269.582	370.189	514.639	752.727	1027.64	2.93478	28.9272	41.1794	53.7068	68.622	94.2786	0.286714
167	43.2615	121.42	Arenosols	263.913	124.686	173.075	444.214	1688.35	2.69423	27.3859	13.9163	22.027	48.9744	175.696	0.287999
168	43.2869	121.43	Cambisols	603.205	160.081	301.357	456.001	1047.25	2.5679	57.855	17.2156	32.9098	50.2627	109.681	0.267924
169	43.3133	121.372	Cambisols	159.158	125.964	159.947	168.494	692.585	1.30615	17.6676	13.7531	18.1854	19.8395	83.7438	0.153189
170	43.2784	121.186	Arenosols	541.642	369.403	475.829	344.267	1350.87	3.08201	61.0061	44.73	63.3491	39.7878	131.469	0.340342
171	43.2371	121.174	Arenosols	836.469	748.519	553.805	120.808	255.04	2.51464	96.117	71.863	58.6519	16.1818	27.7356	0.270549
172	43.2032	121.135	Cambisols	248.402	221.215	167.241	148.503	320.76	1.10612	24.6316	23.3973	25.0912	19.7296	39.1132	0.131963
173	43.2044	121.088	Arenosols	155.564	155.515	351.287	364.049	1089.25	2.11566	16.4098	17.3783	38.2992	43.6946	113.74	0.229522
174	43.168	120.988	Cambisols	970.256	557.653	811.521	2529.69	1220.32	6.08944	98.407	63.0666	87.7931	262.611	142.322	0.6542
175	43.1418	120.917	Cambisols	242.679	88.3413	250.268	229.654	338.569	1.14951	27.6834	14.4962	28.3286	26.1135	46.5477	0.143169
176	43.074	120.816	Cambisols	758.078	847.578	2357.19	1962.66	6471.59	12.3971	86.9576	88.9955	217.191	187.921	652.89	1.23395
177	43.1121	120.814	Arenosols	234.954	200.242	278.426	234.106	575.641	1.52337	23.103	22.1378	29.5526	26.6463	59.1523	0.160592
178	43.15	120.797	Arenosols	68.7673	59.1772	118.7	94.5135	189.856	0.531015	5.75856	5.36844	14.3405	18.7266	42.0974	0.0862915
179	43.186	120.771	Arenosols	129.363	106.415	136.375	104.502	252.006	0.728661	14.0189	10.9344	19.337	14.8539	29.8619	0.0890061
180	43.2177	120.744	Arenosols	532.802	402.214	543.648	361.818	782.21	2.62269	59.2521	46.9773	60.8584	46.1203	80.9506	0.294159
181	43.2435	120.708	Arenosols	92.0165	86.7511	185.154	119.724	187.102	0.670748	9.7398	9.71775	21.0573	16.8522	26.6015	0.0839685
182	43.076	120.771	Arenosols	619.959	498.024	811.778	2473.39	6522.5	10.9257	70.227	64.0084	104.528	239.437	693.66	1.17186
183	43.0753	120.727	Arenosols	852.045	588.043	798.392	405.288	665.681	3.30945	67.4323	48.0971	57.6261	39.6109	52.2139	0.26498
184	43.0963	120.676	Arenosols	217.869	120.744	246.496	209.782	485.203	1.28009	20.1103	140.541	26.4969	20.0483	46.63	0.253827
185	43.1357	120.642	Arenosols	146.155	97.3016	132.726	166.443	235.878	0.778504	12.8883	10.2394	17.6289	17.6893	36.1088	0.0945546
186	43.1765	120.628	Arenosols	38.7056	47.4874	137.738	94.7353	145.008	0.463674	6.3175	6.02604	17.2055	13.9198	18.6816	0.0621505
187	43.1996	120.576	Arenosols	75.7593	28.8534	76.6793	77.6594	177.291	0.436242	6.01879	6.0739	8.57012	9.0126	17.3295	0.0470049
188	43.2241	120.546	Gleysols	86.8516	119.117	272.955	280.154	335.543	1.09462	9.37387	13.2345	32.5366	30.5858	35.9374	0.121668
189	43.2472	120.583	Cambisols	776.739	670.351	1974	588.436	868.088	4.87762	75.3695	68.1889	208.956	80.6971	93.0077	0.526219
190	43.2776	120.614	Gleysols	363.625	363.128	580.968	548.322	1572.07	3.42811	39.8839	39.6228	63.5785	60.7247	170.913	0.374723
191	43.3113	120.665	Gleysols	850.388	626.098	975.911	1199.18	1201.37	4.85295	98.4431	69.9613	126.832	108.329	131.856	0.535421
192	43.3448	120.713	Gleysols	848.46	705.685	1300.81	1110.74	5563.81	9.5295	83.207	75.1563	133.152	125.777	623.639	1.04093
193	43.3645	120.767	Cambisols	1036.37	766.137	1252.8	609.019	2488.56	6.15288	111.647	80.3787	125.707	63.8781	193.769	0.575379
194	43.4174	120.788	Cambisols	157.1	161.516	286.357	239.26	387.268	1.2315	15.3069	16.1679	29.4295	24.159	35.7038	0.120767
195	43.371	120.819	Arenosols	1234.79	947.036	1106.05	491.251	784.3	4.56343	144.279	108.713	125.559	54.3431	81.338	0.514232
196	43.3702	120.883	Arenosols	930.739	1154.38	1178.44	727.295	824.313	4.81516	101.538	127.678	134.083	87.1391	107.618	0.558056
197	43.3576	120.93	Arenosols	1696.98	736.3	1019.74	1491.78	2419.06	7.36387	157.354	70.0729	91.5756	122.894	248.354	0.690251
198	43.0271	121.038	Arenosols	388.202	296.31	289.988	621.077	545.645	2.14122	40.005	37.9699	55.6536	77.289	65.8328	0.27675
199	43.0627	121.085	Cambisols	704.4	613.483	1097.37	1759.72	3408.52	7.58348	68.045	64.5492	112.78	182.645	356.83	0.784849
200	43.0619	121.145	Arenosols	47.2005	36.7173	108.06	118.53	273.534	0.584041	8.90064	6.99028	17.6332	18.293	34.4239	0.086241
201	43.0915	121.169	Arenosols	321.302	316.451	529.006	526.389	849.548	2.5427	32.7752	32.8028	48.101	53.0418	95.0832	0.261804
202	43.0975	121.076	Arenosols	223.102	394.605	465.739	213.118	337.902	1.63447	18.9669	35.8804	35.1299	15.9931	16.2626	0.122233
203	43.139	121.127	Arenosols	742.098	647.175	1034.08	714.682	2102.18	5.24021	78.0708	68.6736	106.473	71.6379	163.009	0.487865
204	43.1649	121.188	Arenosols	318.804	274.481	896.665	435.791	397.86	2.3236	31.3385	32.722	91.576	52.0394	17.5014	0.225177
205	43.2066	121.216	Arenosols	380.893	155.318	299.115	199.415	779.492	1.81423	40.9505	10.8413	25.8352	15.861	70.707	0.164195
206	43.2229	121.271	Arenosols	834.718	549.819	1504.71	1189.09	1496.12	5.57445	85.7546	54.2561	132.152	100.672	132.497	0.505331
207	43.1936	121.31	Arenosols	88.1427	62.8117	73.146	104.294	272.215	0.600609	6.04734	3.28797	5.94054	5.30502	13.7861	0.034367
208	43.162	121.343	Arenosols	1022.8	383.304	478.805	1699.2	705.001	4.28911	86.3667	30.4998	30.8207	133.582	39.7742	0.321044
209	43.1274	121.361	Arenosols	321.575	161.26	214.157	183.458	438.202	1.31865	28.2591	12.4544	25.3084	12.2382	36.2129	0.114473
210	43.1093	120.877	Arenosols	386.378	392.038	757.899	211.7	350.183	2.0982	33.766	43.0542	66.4709	22.7544	29.4823	0.195528
211	42.9967	120.761	Arenosols	497.835	295.539	457.547	175.304	319.449	1.74567	51.913	28.3627	43.7099	7.44192	14.4086	0.145836
212	42.8481	120.621	Arenosols	958.668	1104.56	3150.94	2799.63	1907.86	9.92165	113.582	109.518	333.984	365.838	196.818	1.11974
213	42.8845	120.598	Arenosols	666.209	535.813	705.681	413.9	465.396	2.787	65.8988	54.3107	75.2004	49.9868	57.5096	0.302906
214	42.919	120.565	Arenosols	484.959	628.591	709.633	719.225	1394.12	3.93652	44.2483	61.2092	74.4533	64.1156	134.696	0.378723
215	42.9538	120.545	Arenosols	479.017	426.455	694.197	806.799	1660.59	4.06706	52.5115	45.265	73.8066	96.4341	171.385	0.439402
216	42.9909	120.529	Arenosols	211.057	280.109	465.334	486.826	646.761	2.09009	21.2786	26.9758	48.216	49.1803	67.8166	0.213467
217	43.0138	120.525	Arenosols	197	166.799	283.91	269.028	770.636	1.68737	21.1643	20.9781	33.1527	33.9213	93.726	0.202942
218	42.9347	120.51	Arenosols	869.952	442.315	556.945	357.686	932.565	3.15946	89.1501	47.272	62.0038	39.4625	69.9424	0.307831
219	42.9361	120.462	Arenosols	416.922	562.757	1101.96	938.35	4719.73	7.73972	40.1768	54.2326	110.826	97.7509	440.222	0.743209
220	42.9744	120.436	Arenosols	541.124	514.602	844.602	686.74	835.536	3.4226	52.6659	56.4525	92.8106	72.035	82.8854	0.356849
221	43.0149	120.416	Arenosols	46.478	32.3059	133.931	166.998	206.926	0.586639	5.4383	4.8591	15.1949	15.3801	10.5767	0.0514491
222	43.0513	120.387	Cambisols	201.356	156.211	201.891	94.7318	281.21	0.9354	13.2589	14.2497	17.2573	12.6704	20.1661	0.0776024
223	43.0891	120.414	Gleysols	1202.41	1233.23	2851.82	2205.72	2529.17	10.0223	142.67	130.986	294.07	232.683	271.902	1.07231
224	43.127	120.455	Arenosols	1031.95	407.655	1059.52	684.158	673.801	3.85709	88.8301	44.251	109.052	73.0303	85.0093	0.400172
225	43.1681	120.483	Cambisols	493.183	411.66	867.723	640.9	1376.49	3.78995	59.6167	46.5974	108.606	72.9049	151.378	0.439104
226	43.1968	120.523	Cambisols	793.765	475.618	1116.76	830.785	694.503	3.91143	73.9334	47.899	91.0672	77.4991	69.4824	0.359881
227	42.8456	120.565	Gleysols	116.483	159.957	725.678	277.153	394.009	1.67328	12.7994	16.3834	75.4464	22.4869	31.7281	0.158844
228	42.852	120.526	Gleysols	477.906	204.907	1432.73	1400.18	645.782	4.16151	42.8499	18.5074	112.233	107.053	53.877	0.33452
229	42.8743	120.494	Gleysols	873.727	775.015	1482.8	3052.47	7294.5	13.4785	91.9261	88.6505	150.941	268.386	619.568	1.21947
230	42.8706	120.452	Cambisols	522.405	444.901	569.443	417.084	723.847	2.67768	52.72	42.6653	56.4472	41.6325	79.7265	0.273192
231	42.8882	120.396	Arenosols	982.3	838.741	1240.93	797.777	1409.48	5.26923	95.1421	86.4145	124.36	83.9677	117.069	0.506952
232	42.8221	120.566	Arenosols	197.552	363.674	496.83	583.379	1374.72	3.01616	20.5606	38.2019	58.2512	62.9283	142.845	0.322787
233	42.8012	120.567	Cambisols	238.684	212.216	321.643	346.53	644.267	1.76334	22.6938	20.4811	31.092	32.0496	60.2622	0.166579
234	42.7649	120.466	Gleysols	741.97	721.938	937.625	565.423	2309.17	5.27613	81.0365	75.9714	121.654	68.8	249.501	0.596962
235	42.764	120.475	Gleysols	680.312	552.269	312.854	697.082	3796.6	6.03912	64.534	68.1296	42.9472	83.497	332.243	0.591351
236	42.7636	120.484	Gleysols	1231.2	1132.43	1668.13	2696.44	6434.45	13.1626	105.173	106.587	158.621	226.061	598.564	1.19501
237	42.7634	120.491	Gleysols	443.431	355.208	329.342	383.079	1541.36	3.05242	48.1516	44.3424	33.7492	56.2543	137.938	0.320435
238	42.7623	120.499	Gleysols	817.321	821.958	1002.39	813.697	4158.54	7.61391	81.9702	85.0735	124.461	90.1512	416.914	0.798571
239	42.7621	120.507	Gleysols	299.641	288.997	344.131	121.227	612.602	1.6666	31.1368	42.8894	46.08	24.5532	72.6952	0.217355
240	42.7606	120.515	Gleysols	354.248	516.457	172.156	149.765	236.883	1.42951	46.4687	56.7002	35.9541	31.8063	54.3778	0.225307
241	42.7591	120.524	Gleysols	200.348	191.016	301.951	195.894	249.089	1.1383	24.8334	22.3969	37.8803	29.255	42.0125	0.156378
242	42.7576	120.533	Gleysols	1429.94	1101.79	894.389	2064.86	2755.11	8.24609	142.179	113.272	120.909	229.337	332.391	0.938088
243	42.757	120.542	Gleysols	1709.23	1715.47	1754.44	1504.69	5126.99	11.8108	203.226	202.274	221.878	208.534	543.913	1.37982
244	42.7578	120.552	Gleysols	1732.51	1469.58	1383.58	610.479	1759.21	6.95536	163.375	154.164	158.959	94.5821	186.174	0.757254
245	42.7578	120.561	Gleysols	1323.72	1278.2	1726.11	1297.98	2213.55	7.83957	149.026	142.774	205.479	138.43	243.458	0.879166
246	42.7572	120.57	Gleysols	1080.43	1231.06	2723.37	2245.72	4803.01	12.0836	137.793	153.95	335.174	278.426	565.7	1.47104
247	42.7574	120.58	Gleysols	1068.83	1093.19	2398.97	2198.99	4487.56	11.2475	141.947	141.15	307.396	270.494	572.651	1.43364
248	42.7577	120.589	Gleysols	1146.88	1119.94	2264.46	2252.78	4530.02	11.3141	153.213	144.558	304.221	297.96	553.698	1.45365
249	42.7582	120.598	Argosols	753.843	613.298	772.413	768.362	2685.36	5.59328	91.6326	68.8096	85.8419	95.0215	308.556	0.649862
250	42.7587	120.606	Argosols	934.152	1209.37	2537.88	1346.29	2302.9	8.33059	88.9189	119.527	243.248	137.62	221.128	0.810442
251	42.7602	120.615	Gleysols	1269.49	1390.83	2267.75	1424.67	2087.88	8.44061	130.766	131.024	228.587	122.292	213.517	0.826186
252	42.7613	120.623	Gleysols	1294.11	1127.29	2119.86	2429.42	4738.23	11.7089	134.083	121.317	245.84	236.858	455.126	1.19322
253	42.7606	120.465	Gleysols	1191.4	1270.65	1595.35	2567.01	4440.92	11.0653	121.115	130.237	161.515	246.08	477.044	1.13599
254	42.7599	120.475	Gleysols	1417.51	1162.86	671.07	2132.48	4660.59	10.0445	156.067	134.911	86.9341	211	492.519	1.08143
255	42.759	120.483	Gleysols	1518.31	1237.59	2344.78	2259.78	4513.47	11.8739	176.335	154.448	262.915	246.449	558.52	1.39867
256	42.7584	120.491	Gleysols	1256.44	1228.64	2567.8	2265.54	4553.47	11.8719	163.562	155.517	245.282	253.154	576.22	1.39373
257	42.7579	120.499	Gleysols	1146.11	1376.88	2038.22	2032.94	4850.38	11.4445	136.536	139.682	242.025	214.25	512.835	1.24533
258	42.7581	120.507	Gleysols	1369.18	1430.27	2905.78	2553.15	4824.55	13.0829	147.114	154.157	293.001	246.15	496.882	1.33731
259	42.7569	120.514	Gleysols	1276.92	1437.57	2974.16	2775.67	3765.15	12.2295	135.086	141.824	279.998	252.359	398.348	1.20761
260	42.7557	120.523	Gleysols	1212.45	1523.05	3321.93	1265.54	4302.12	11.6251	134.322	148.432	296.541	133.693	461.234	1.17422
261	42.7547	120.532	Gleysols	1174.3	1176.44	2636.88	2516.24	5428.74	12.9326	123.567	121.74	252.773	241.741	294.225	1.03405
262	42.754	120.541	Gleysols	1058.5	1187.85	2250.84	2384.73	4643.19	11.5251	126.158	143.537	269.24	313.533	542.929	1.3954
263	42.7536	120.551	Gleysols	1038.21	1149.72	2208.04	2336.62	4560.35	11.2929	123.74	138.468	281.534	285.42	566.97	1.39613
264	42.7532	120.561	Gleysols	1001.65	1066.03	2279.54	2251.74	4471.75	11.0707	116.277	126.917	290.992	279.67	540.811	1.35467
265	42.7527	120.57	Gleysols	1073.06	1117.54	2203.34	2173.94	4564.42	11.1323	125.962	139.69	258.383	259.206	521.191	1.30443
266	42.7524	120.579	Gleysols	1092.74	1119.43	2147.41	2019.75	4741.08	11.1204	120.098	134.46	248.262	224.338	491.5	1.21866
267	42.7524	120.588	Gleysols	1026.43	1230.41	2318.13	1907.3	4380.31	10.8626	132.024	132.814	258.075	216.912	487.019	1.22684
268	42.7521	120.597	Argosols	1088.53	1256.07	2295.63	2272.79	4581.85	11.4949	136.287	147.193	243.652	251.199	525.521	1.30385
269	42.7527	120.604	Argosols	1306.82	1324.18	2145.26	925.145	2553.25	8.25465	129.503	164.441	201.132	87.7474	253.82	0.836644
270	42.7529	120.614	Gleysols	1299.35	1156.92	2353.05	895.603	1053.46	6.75839	139.142	120.772	229.92	90.9093	144.505	0.725248
271	42.7545	120.622	Gleysols	713.165	641.096	756.906	1886.58	3974.7	7.97245	82.1474	86.7301	95.1069	167.65	422.721	0.854356
272	42.7565	120.464	Gleysols	292.245	247.033	446.147	421.447	1303.28	2.71016	32.3221	26.4978	45.8568	40.3897	197.684	0.342751
273	42.7555	120.474	Gleysols	593.203	642.064	1647.36	1559.69	1187.04	5.62936	80.3437	74.4972	165.002	159.322	110.658	0.589823
274	42.7548	120.483	Gleysols	352.136	258.357	562.9	1000.36	359.659	2.53342	42.3987	33.1605	63.3204	113.066	132.711	0.384657
275	42.7537	120.49	Gleysols	986.581	993.38	1726.52	819.876	2281.06	6.80742	102.821	114.824	180.88	99.4468	258.996	0.756967
276	42.7533	120.498	Gleysols	619.129	388.071	1001.4	499.031	925.011	3.43264	81.9147	66.0058	203.84	113.646	219.866	0.685273
277	42.7535	120.506	Gleysols	687.761	637.592	892.022	718.903	627.569	3.56385	99.4717	115.048	122.275	50.272	70.0786	0.457145
278	42.7526	120.514	Gleysols	518.292	474.746	2032.15	2105.67	1135.08	6.26594	63.4262	57.4963	225.839	268.043	230.155	0.844959
279	42.752	120.523	Gleysols	421.973	994.955	344.838	683.033	1552.05	3.99684	79.5602	146.437	83.1222	108.209	185.69	0.603018
280	42.7517	120.532	Gleysols	634.649	438.366	583.755	1650.4	1399.15	4.70632	79.6067	60.4866	88.517	211.401	188.235	0.628246
281	42.7508	120.541	Gleysols	1119.99	1156.15	2430.26	1084.51	2012.42	7.80333	129.47	138.542	265.236	144.396	235.496	0.913141
282	42.7491	120.551	Gleysols	923.396	1060.06	1448.62	1579.3	1398.88	6.41026	135.247	133.462	199.521	213.806	202.299	0.884335
283	42.748	120.56	Gleysols	1138.37	877.161	2006.97	1284.33	1274.59	6.58142	174.592	110.539	168.404	171.155	191.258	0.815948
284	42.7477	120.569	Gleysols	1296.84	1106.28	2251.13	1634.23	2324.21	8.61268	143.796	133.455	256.307	176.092	284.653	0.994303
285	42.7473	120.579	Gleysols	1159.45	1046.3	2143.81	1814.7	3737	9.90126	146.056	132.041	260.299	266.95	449.459	1.25481
286	42.7468	120.587	Gleysols	859.635	1025.61	2239.77	2031.33	4381.55	10.5379	131.498	128.413	284.18	290.248	560.513	1.39485
287	42.7469	120.596	Gleysols	1118.32	1001.69	2096.64	2022.43	4275.7	10.5148	121.486	117.403	231.169	228.847	539.116	1.23802
288	42.747	120.603	Gleysols	1300.42	1181.53	2194.55	1971.2	4057.6	10.7053	155.402	147.735	310.061	236.218	420.542	1.26996
289	42.7475	120.612	Arenosols	867.239	794.398	1626.94	1186.86	2325.88	6.80132	117.588	100.826	211.588	188.731	376.543	0.995276
290	42.7481	120.621	Gleysols	1236.24	1145.68	1844.52	1931.18	4437.48	10.5951	141.858	136.725	214.598	257.327	504.612	1.25512
291	42.8846	120.559	Arenosols	631.63	858.121	2216	285.585	716.812	4.70815	69.1372	91.2249	238.476	31.3774	75.3249	0.50554
292	42.8852	120.573	Gleysols	1490.25	1396.72	3412.67	3148.73	2973.63	12.422	181.011	159.68	392.509	402.636	317.578	1.45342
293	42.8852	120.587	Gleysols	1593.57	1526.94	3055.92	3695.09	3871.98	13.7435	197.174	178.22	345.828	414.951	494.951	1.63112
294	42.8817	120.51	Gleysols	1468.44	1575.4	3738.36	2749.52	4153.31	13.685	186.548	175.474	444.954	298.218	466.396	1.57159
295	42.879	120.519	Gleysols	1818.6	2104.79	4085.45	2618.16	2022.56	12.6496	205.712	246.54	427.52	249.839	306.42	1.43603
296	42.8757	120.532	Gleysols	1639.8	1573.57	1125.3	831.613	825.725	5.99601	162.813	154.04	112.465	91.175	111.119	0.631613
297	42.8748	120.545	Gleysols	747.748	1010.22	1770.7	768.932	872.807	5.1704	74.54	98.5097	174.456	90.2088	113.796	0.551511
298	42.8742	120.558	Gleysols	367.421	214.159	568.856	541.554	1074.42	2.76641	45.1037	29.3202	91.224	88.5991	131.468	0.385715
299	42.8759	120.574	Gleysols	1652.45	1656.71	3796.86	2514.16	3846.25	13.4664	186.394	194.209	487.978	285.035	450.692	1.60431
300	42.876	120.588	Gleysols	1104.76	1163.7	1065.57	1046.59	2785.81	7.16642	125.283	131.192	121.735	114.951	301.062	0.794224
301	42.8669	120.514	Gleysols	1936.66	1431.17	1878.58	337.178	873.336	6.45692	187.815	142.791	166.098	44.7335	96.9577	0.638395
302	42.8658	120.528	Gleysols	1489.44	1881.73	2437.8	1769.81	1284.81	8.86358	151.335	156.667	256.413	197.666	138.968	0.901049
303	42.8644	120.542	Gleysols	1184.12	891.651	997.903	1007.3	1876.22	5.9572	132.015	94.542	102.369	89.3007	169.292	0.587519
304	42.8633	120.557	Gleysols	770.672	503.46	846.728	783.544	1244.19	4.1486	85.7169	58.3389	94.7688	86.0335	140.425	0.465283
305	42.8647	120.572	Gleysols	1156.8	908.941	1887.58	1850.11	1228.37	7.0318	130.37	103.974	202.967	219.273	145.836	0.80242
306	42.8651	120.587	Gleysols	672.229	497.302	959.36	676.262	3966.31	6.77146	67.3112	55.3972	98.6825	72.7933	425.382	0.719566
307	42.8651	120.599	Gleysols	950.282	947.26	1741.5	1002.26	1070.2	5.71151	90.8701	102.74	178.234	105.048	139.081	0.615974
308	42.8563	120.524	Gleysols	714.372	361.757	84.9381	313.595	387.659	1.86232	82.1024	42.4462	25.3646	17.0134	43.7171	0.210644
309	42.8554	120.54	Gleysols	886.659	716.967	712.747	647.067	1663.61	4.62705	93.2537	71.4356	76.8958	67.5504	209.126	0.518261
310	42.8532	120.555	Gleysols	1038.29	613.428	822.316	646.694	928.702	4.04943	109.698	71.526	99.994	65.9912	108.205	0.455414
311	42.8539	120.572	Gleysols	386.582	676.448	912.668	655.107	1385.89	4.01669	40.9219	69.0527	97.5876	67.6319	122.807	0.398002
312	42.8543	120.586	Cambisols	1372.83	1318.53	2860.29	1418.21	990.092	7.95995	146.289	156.757	309.757	130.865	122.629	0.866297
313	42.8563	120.599	Gleysols	1349.4	1486.05	2584.76	2643.77	1078.41	9.14239	159.062	170.303	279.926	285.6	207.404	1.1023
314	42.748	120.648	Arenosols	822.984	646.104	516.691	1244.71	863.198	4.09369	85.4429	69.8839	59.1356	129.476	106.649	0.450587
315	42.7101	120.581	Arenosols	537.641	796.725	504.607	1247.19	1238.11	4.32428	50.9444	82.3255	53.289	133.216	130.819	0.450594
316	42.7075	120.583	Arenosols	1512.4	270.65	258.211	410.923	864.726	3.31691	131.164	31.5971	22.5176	47.6393	66.5591	0.299477
317	42.7073	120.585	Arenosols	770.857	713.098	417.317	638.099	645.397	3.18477	75.6304	77.33	60.8278	102.007	103.378	0.419174
318	42.7087	120.582	Arenosols	512.419	410.059	454.458	1020.62	1159.42	3.55698	53.0086	44.0767	44.7545	107.125	114.362	0.363327
319	42.7128	120.586	Arenosols	426.248	340.225	252.24	813.443	1292.37	3.12453	47.3934	41.197	31.4928	114.371	161.364	0.395818
320	42.6519	120.504	Kastanozems	1175.75	432.237	339.047	924.784	1162.08	4.03389	115.8	48.9254	37.5307	104.633	130.703	0.437592
321	42.6517	120.504	Kastanozems	262.601	254.687	262.613	761.833	1160.95	2.70268	36.0374	32.1048	28.3478	92.0928	142.927	0.331509
322	42.6515	120.505	Kastanozems	835.874	255.049	303.206	1179.55	1644.46	4.21814	77.0315	30.1538	31.6893	136.569	208.584	0.484028
323	42.4889	120.723	Kastanozems	1921.21	740.795	464.074	1083.24	1157	5.36631	176.818	85.7808	54.2735	128.224	152.611	0.597707
324	42.5165	120.807	Arenosols	816.835	342.812	238.129	741.838	1244.78	3.3844	78.683	38.8427	28.3875	89.6486	106.211	0.341773
325	42.6368	120.729	Kastanozems	720.384	613.216	473.181	1212.32	1005.3	4.0244	93.4886	82.2485	54.1356	146.199	128.7	0.504771
326	42.6369	120.728	Kastanozems	599.023	345.413	448.354	1169.89	933.597	3.49627	80.6914	54.4013	63.4881	149.355	114.032	0.461968
327	42.9632	120.537	Arenosols	851.537	548.875	534.634	1844.48	1272.54	5.05207	105.917	67.357	65.3836	208.203	152.064	0.598925
328	43.4423	121.09	Cambisols	395.172	120.988	90.5095	265.489	301.36	1.17352	40.6475	15.5749	10.877	24.172	50.0258	0.141297
329	43.4436	121.091	Cambisols	60.8337	75.259	60.3212	236.746	320.265	0.753426	8.61224	6.6444	5.0401	18.6762	30.0901	0.069063
330	43.0765	121.093	Cambisols	656.649	435.047	631.348	928.897	1053.84	3.70578	63.2596	44.849	69.1702	115.04	118.754	0.411072
331	42.7755	120.667	Cambisols	1681.26	700.874	255.501	227.78	295.235	3.16065	185.947	73.9928	26.4007	26.5258	25.7734	0.33864
332	42.9451	120.762	Arenosols	380.68	311.39	238.861	596.567	511.834	2.03933	58.5798	50.4093	29.211	64.3243	67.0723	0.269597
