# Supplementary material for: Spatial pattern of soil organic carbon and total nitrogen, and analysis of related factors in an agro-pastoral zone in Northern China
Source: PLoS One. 2018 May 17;13(5):e0197451. doi: 10.1371/journal.pone.0197451 (PMC5957344; doi:10.1371/journal.pone.0197451)
Supplement: S4 Table — (XLSX) [file pone.0197451.s008.xlsx]

## Sheet: CONTENTS
	Spatial pattern of soil organic carbon and total nitrogen, and analysis of related factors in an agro-pastoral zone in Northern China
	Xuyang Wang, Yuqiang Li , Yinping Chen, Jie Lian, Yongqing Luo, Yayi Niu, Xiangwen Gong
	Sheet 1: Differences in the SOC and TN densities to a depth of 100 cm among the five soil types.

## Sheet: Sheet1
Soil types	SOC mean density (kg·m-2)	S.E	TN mean density (kg·m-2)	S.E
Cambisols	5.0391	0.495	0.5348	0.0525
Arenosols	3.2012	0.2191	0.3546	0.0238
Kastanozems	3.9249	0.2435	0.4641	0.0237
Gleysols	7.8528	0.4116	0.8868	0.0461
Argosols	4.4062	0.2325	0.4907	0.0246
