# Supplementary material for: Spatial pattern of soil organic carbon and total nitrogen, and analysis of related factors in an agro-pastoral zone in Northern China
Source: PLoS One. 2018 May 17;13(5):e0197451. doi: 10.1371/journal.pone.0197451 (PMC5957344; doi:10.1371/journal.pone.0197451)
Supplement: S5 Table — (XLSX) [file pone.0197451.s009.xlsx]

## Sheet: CONTENTS
	Spatial pattern of soil organic carbon and total nitrogen, and analysis of related factors in an agro-pastoral zone in Northern China
	Xuyang Wang, Yuqiang Li , Yinping Chen, Jie Lian, Yongqing Luo, Yayi Niu, Xiangwen Gong
	Sheet 1: Differences in the SOC and TN densities to a depth of 100 cm for all sites combined in Naiman Banner and for the three land use types

## Sheet: Sheet1
	Land use	SOC mean density (kg·m-2)	S.E	TN mean density (kg·m-2)	S.E
Total Naiman	Cropland	5.1169	0.295	0.5658	0.0301
	Woodland	3.5394	0.1664	0.3845	0.0183
	Grassland	3.9256	0.4094	0.4184	0.0412
Alluvial plains	Cropland	7.1898	0.5787	0.7698	0.063
	Woodland	3.6357	0.2783	0.392	0.0298
	Grassland	2.0066	0.5488	0.2264	0.0628
Sandy land	Cropland	4.8646	0.6681	0.527	0.0733
	Woodland	2.1781	0.4075	0.2057	0.033
	Grassland	2.8465	0.3926	0.2978	0.0374
Low hills	Cropland	3.8897	0.2127	0.4644	0.0225
	Woodland	3.8852	0.1812	0.429	0.0193
	Grassland	4.3451	0.3955	0.4831	0.0301
