# Supplementary material for: Spatial pattern of soil organic carbon and total nitrogen, and analysis of related factors in an agro-pastoral zone in Northern China
Source: PLoS One. 2018 May 17;13(5):e0197451. doi: 10.1371/journal.pone.0197451 (PMC5957344; doi:10.1371/journal.pone.0197451)
Supplement: S6 Table — (XLSX) [file pone.0197451.s010.xlsx]

## Sheet: CONTENTS
	Spatial pattern of soil organic carbon and total nitrogen, and analysis of related factors in an agro-pastoral zone in Northern China
	Xuyang Wang, Yuqiang Li , Yinping Chen, Jie Lian, Yongqing Luo, Yayi Niu, Xiangwen Gong
	Sheet 1: Regression equations for the relationship between the SOC content and the TN content and between the BD and SOC for the three dominant land uses in Naiman Banner

## Sheet: Sheet1
Wood land			Crop land			Grass land
TN content (g·kg-1)	SOC content (g·kg-1)	BD (g·cm-3)	TN content (g·kg-1)	SOC content (g·kg-1)	BD (g·cm-3)	TN content (g·kg-1)	SOC content (g·kg-1)	BD (g·cm-3)
0.811	7.4991	1.1591	0.9305	7.8405	1.3116	1.1	10.5861	1.1817
0.337	2.7885	1.1793	0.6425	6.408	1.3526	1.01	9.9486	1.1556
0.315	3.1479	1.2057	0.4355	3.9411	1.3543	0.65	6.728	1.2419
0.274	2.3863	1.2535	0.3945	3.3861	1.4061	0.349	3.1081	1.2368
0.246	1.9563	1.2862	0.6455	6.5392	1.428	0.26	1.9053	1.2871
0.675	5.7759	1.1849	0.828	7.6494	1.2591	0.887	8.3263	1.1886
0.388	3.1836	1.2892	0.478	3.5419	1.1453	0.507	3.8662	1.2442
0.297	2.2545	1.0951	0.402	3.9113	1.2643	0.293	2.2264	1.2979
0.198	1.6166	1.2554	0.344	3.7108	1.3503	0.207	1.2168	1.3001
0.39	3.8018	1.3679	0.294	2.843	1.3603	0.192	1.2636	1.3501
0.657	6.6439	1.1802	0.845	6.9797	1.1366	0.936	8.9573	1.3277
0.292	2.4128	1.0959	0.456	3.706	1.2775	0.661	6.825	1.2115
0.184	1.4861	1.2434	0.293	2.0742	1.1955	0.45	3.8779	1.245
0.243	1.8196	1.3191	0.265	1.8436	1.4205	0.307	2.63	1.3054
0.249	2.2826	1.2762	0.197	1.1738	1.4603	0.312	2.7323	1.2618
1.02	10.3084	1.1387	0.584	4.3155	1.1981	0.584	5.544	1.3736
0.629	6.4989	1.131	0.493	4.0555	1.1755	0.372	3.9611	1.2531
0.327	2.5612	1.1614	0.219	2.3426	1.2075	0.304	3.2062	1.2554
0.28	2.0994	1.2525	0.181	1.8766	1.2829	0.308	3.1743	1.3143
0.235	1.4445	1.2652	0.221	1.9463	1.2188	0.313	3.2187	1.2636
1.28	15.9582	1.1853	0.697	6.4961	1.1889	0.554	6.7134	1.4567
0.772	8.5961	1.1802	0.384	3.1989	1.2371	0.268	3.1884	1.3059
0.485	5.187	1.2261	0.292	2.306	1.213	0.925	10.1415	1.5415
0.322	2.7604	1.2713	0.224	1.5173	1.2803	0.216	2.5457	1.4158
0.26	1.5764	1.2567	0.224	1.3258	1.2648	0.294	3.4856	1.5568
0.202	12.1468	1.1604	0.751	6.5831	1.2351	0.736	6.4491	1.4844
0.263	7.3611	1.1259	0.567	4.4118	1.2404	0.391	3.1919	1.3704
0.455	4.5313	1.1598	0.32	2.3052	1.3328	0.253	2.2751	1.0697
0.686	2.0886	1.1343	0.217	1.4809	1.1644	0.241	2.0497	1.4695
1.11	0.9279	1.2246	0.187	1.1845	1.2629	0.221	1.7083	1.4966
1.07	13.8306	1.1602	0.576	3.3576	1.3551	0.346	3.1327	1.5453
0.651	6.8729	1.1372	0.48	3.4577	1.3175	0.332	3.0395	1.4392
0.441	4.7774	1.1782	0.384	2.9299	1.303	0.259	2.2798	1.4606
0.335	2.9503	1.2595	0.224	1.5463	1.4156	0.305	2.8995	1.4981
0.245	1.9009	1.2419	0.174	1.1518	1.3312	0.216	2.1604	1.4873
1.13	13.1515	1.1858	0.786	7.393	1.2316	0.291	4.6993	1.5757
0.758	8.454	1.1375	0.705	6.3998	1.1891	0.276	4.4228	1.2555
0.379	3.3409	1.1854	0.506	4.8127	1.2808	0.4	2.8935	1.1372
0.301	2.1631	1.2412	0.523	5.1409	1.2853	0.286	3.1749	1.0858
0.326	2.8141	1.2624	0.677	6.6788	1.2258	0.26	4.0284	1.0987
1.15	12.9906	1.0346	0.564	4.3141	1.1752	0.418	3.2071	1.3668
0.514	5.3226	1.1542	0.553	4.7462	1.1198	0.383	2.9292	1.3289
0.351	3.696	1.1742	0.301	1.803	1.2031	0.327	2.1845	1.3438
0.286	2.4196	1.0641	0.267	1.4747	1.137	0.361	2.5101	1.3366
0.239	1.6495	1.235	0.236	1.4727	1.2621	0.474	3.4109	1.3794
0.897	8.9055	1.2531	0.651	5.081	1.3759	0.834	6.5084	1.2421
0.606	6.511	1.3169	0.626	5.6044	1.3588	0.393	3.028	1.2647
0.412	4.1547	1.3234	0.445	4.009	1.3983	0.351	2.48	1.3196
0.307	2.9682	1.2456	0.294	2.2535	1.3319	0.31	2.1054	1.2958
0.345	3.2984	1.3125	0.208	1.5403	1.2972	0.396	3.5294	1.1719
1.2	10.412	1.1433	0.67	5.8034	1.2286	0.393	4.0257	1.2169
0.552	4.9164	1.1468	0.536	4.882	1.1423	0.305	3.1444	1.1858
0.358	2.7649	1.1998	0.387	3.7613	1.1795	0.297	2.8295	1.2419
0.262	1.8238	1.1995	0.368	3.063	1.1774	0.473	4.4649	1.2111
0.226	1.7671	1.1866	0.269	2.2638	1.1646	0.396	3.3264	1.2205
1.33	14.1916	1.1728	0.413	2.9837	1.4769	0.155	1.5714	1.622
0.226	1.9579	1.2159	0.366	2.3884	1.299	0.109	0.8354	1.5696
0.388	3.7565	1.2844	0.347	2.6522	1.4025	0.126	1.2705	1.5631
0.234	1.9596	1.3667	0.35	2.9834	1.4104	0.197	1.8705	1.5753
0.126	1.3521	1.2687	0.211	1.4369	1.3431	0.1665	1.503	1.5723
0.43	4.6359	1.148	0.537	4.3124	1.2921	0.229	2.4869	1.6886
0.418	4.3773	1.3237	0.47	3.8411	1.1942	0.128	1.393	1.5183
0.361	3.4011	1.3428	0.345	2.3757	1.3071	0.111	1.26	1.5883
0.24	2.1789	1.3806	0.322	2.7073	1.2518	0.07	0.7295	1.5864
0.283	2.4738	1.3825	0.298	2.4289	1.3152	0.064	0.7961	1.5226
1	12.3456	1.2095	0.911	8.0997	1.1626	0.267	2.2997	1.6214
0.432	4.3129	1.2393	0.801	6.0155	1.1365	0.208	1.82	1.5555
0.286	3.1558	1.2601	0.367	2.3492	1.2258	0.212	1.9047	1.6691
0.379	4.3593	1.3776	0.252	1.6358	1.271	0.263	2.2666	1.6718
0.399	4.2475	1.3816	0.241	1.7417	1.2535	0.254	2.3311	1.6621
0.881	12.0334	1.1933	0.674	5.0317	1.379	0.19	1.3136	1.6105
0.388	5.0367	1.1622	0.54	3.9208	1.1887	0.178	1.2473	1.5985
0.332	3.6491	1.3441	0.446	3.703	1.2288	0.163	1.248	1.5404
0.279	2.9129	1.3373	0.351	2.9411	1.2626	0.157	1.0507	1.5557
0.283	2.997	1.347	0.392	3.4881	1.3099	0.116	0.7877	1.4657
0.292	2.1213	1.466	0.737	5.1289	1.4273	0.354	3.5092	1.469
0.258	1.591	1.404	0.686	4.9694	1.3853	0.663	6.0866	1.499
0.258	1.7257	1.2941	0.674	4.6417	1.3575	0.859	7.7744	1.2791
0.267	1.858	1.4767	0.248	1.8022	1.4264	0.891	8.1941	1.174
0.26	1.9876	1.468	0.343	2.5879	1.3406	0.464	4.6374	1.1667
0.444	3.2321	1.2515	0.59	4.2589	1.3491	0.245	2.4343	1.521
0.341	2.4874	1.4109	0.517	3.9944	1.2969	0.157	1.2326	1.5562
0.335	2.6908	1.3844	0.298	2.6217	1.2563	0.126	0.8337	1.5621
0.551	4.2297	1.3673	0.253	1.77	1.3608	0.785	8.54	1.5586
0.311	2.4081	1.4446	0.187	1.4228	1.4008	1.35	13.209	1.2661
0.523	4.539	1.4186	0.471	3.8419	1.338	0.204	1.9011	1.418
0.279	2.1708	1.399	0.519	3.9159	1.4143	0.267	2.4002	1.5423
0.297	1.8423	1.3311	0.375	2.7207	1.3097	0.174	1.6673	1.5433
0.317	2.4128	1.3735	0.159	0.9479	1.3651	0.218	2.3913	1.5739
0.289	2.7418	1.2581	0.138	0.8526	1.4459	0.153	1.6677	1.5405
0.356	3.1233	1.4185	0.446	3.8107	1.2728	0.252	2.4454	1.5875
0.268	2.27	1.428	0.427	3.992	1.2182	0.239	1.8651	1.5887
0.303	3.0242	1.301	0.363	2.9297	1.2282	0.191	0.9952	1.4569
0.382	2.9638	1.3086	0.291	2.6	1.2004	0.227	1.8241	1.7024
0.321	2.6993	1.3933	0.176	1.679	1.2085	0.11	0.9117	1.4962
0.414	3.7459	1.3353	0.599	5.4676	1.3032	0.44	4.4482	1.4977
0.394	3.361	1.3559	0.583	4.9298	1.3035	0.371	3.6602	1.4639
0.337	3.1235	1.4688	0.465	3.8146	1.2366	0.27	2.5337	1.3926
0.646	5.5951	1.4658	0.212	1.7112	1.1231	0.169	1.3994	1.4789
0.37	3.2506	1.4429	0.14	0.9868	1.1502	0.0915	0.7405	1.5713
0.225	2.3015	1.3926	0.683	6.3873	1.1469	0.334	3.0468	1.5722
0.254	2.5027	1.3699	0.718	6.5835	1.1858	0.288	2.7133	1.5717
0.18	1.8663	1.463	0.525	5.1	1.1845	0.236	2.2197	1.5637
0.132	1.3976	1.4102	0.315	3.0066	1.1081	0.315	2.6354	1.5307
0.063	0.6172	1.4218	0.212	1.8752	1.1898	0.276	2.6742	1.5524
0.546	5.37	1.3382	0.553	3.943	1.2603	0.136	1.349	1.5646
0.358	3.9759	1.3084	0.433	3.8804	1.2142	0.168	1.7445	1.6057
0.21	2.6511	1.3477	0.31	2.5027	1.2986	0.15	1.4477	1.6072
0.118	1.7139	1.2906	0.259	1.866	1.2827	0.153	1.5145	1.6072
0.128	1.7536	1.3683	0.248	1.5346	1.3245	0.107	1.0204	1.5845
0.473	4.8934	1.2919	0.576	5.8087	1.376	0.136	1.2659	1.5562
0.258	2.8614	1.2997	0.514	5.3235	1.253	0.13	1.0336	1.6137
0.115	1.2864	1.3353	0.499	4.5521	1.3702	0.105	0.8992	1.5787
0.136	1.6827	1.592	0.657	6.3145	1.3202	0.105	0.8328	1.6153
0.123	1.5842	1.2604	0.462	4.4642	1.2065	0.15	1.2333	1.5621
0.938	11.9484	1.2642	0.603	5.9711	1.3818	0.547	5.3378	1.6298
0.364	4.4007	1.2105	0.483	4.9884	1.4108	0.315	2.9474	1.5007
0.182	2.2696	1.4545	0.374	3.8953	1.3102	0.204	1.8324	1.5197
0.205	2.2261	1.4177	0.219	2.7957	1.3046	0.125	1.133	1.5785
0.148	1.9143	1.3093	0.143	1.6461	1.3678	0.11	1.4667	1.5896
0.277	2.904	1.5709	0.675	6.691	1.3533	0.086	0.7827	1.4883
0.162	1.9244	1.419	0.536	5.0683	1.4774	0.121	1.1814	1.354
0.171	1.979	1.4628	0.301	3.1839	1.3921	0.24	2.3084	1.5718
0.21	2.296	1.3917	0.22	2.2092	1.4074	0.073	0.8997	1.5402
0.336	3.4953	1.4652	0.149	1.5464	1.4883	0.051	0.6333	1.5553
0.15	1.8166	1.396	0.886	8.8991	1.348	0.128	1.2299	1.6063
0.045	0.7177	1.398	0.749	6.8985	1.306	0.2375	2.261	1.6085
0.059	0.8383	1.4859	0.637	5.7709	1.3675	0.191	1.6291	1.5249
0.028	0.6367	1.4021	0.653	5.8988	1.3897	0.208	1.9283	1.5127
0.043	0.6699	1.4817	0.895	7.2977	1.3502	0.2315	2.2279	1.5426
0.302	2.8769	1.3376	0.688	7.1342	1.3281
0.126	1.2843	1.3733	0.411	4.1975	1.3081
0.082	1.4131	1.4611	0.289	3.2619	1.2525
0.144	1.3406	1.5293	0.182	2.0382	1.3944
0.119	1.382	1.5093	0.167	1.8957	1.3433
0.143	1.6626	1.5088	0.478	5.1398	1.3414
0.08	0.8644	1.4232	0.46	5.0067	1.283
0.033	0.5987	1.3186	0.337	3.6875	1.3194
0.033	0.5987	1.499	0.106	1.42	1.2252
0.013	0.4323	1.5996	0.11	1.6906	1.3054
0.538	4.4858	1.5182	0.171	1.6322	1.5527
0.262	1.9435	1.4439	0.168	1.5076	1.5087
0.249	1.4738	1.4772	0.173	1.3067	1.4681
0.244	2.0098	1.4271	0.162	1.4756	1.4137
0.226	1.4726	1.5512	0.161	1.29	1.5133
0.576	4.8791	1.5039	0.155	1.3642	1.5886
0.323	2.9069	1.3796	0.102	1.1308	1.5444
0.173	1.7163	1.2999	0.128	1.1634	1.2489
0.207	1.6497	1.4316	0.154	1.7619	1.578
0.197	1.7153	1.4418	0.068	0.7652	1.556
0.455	4.1828	1.3764	0.69	5.6513	1.5284
0.315	2.3088	1.4048	0.552	4.5255	1.4382
0.24	1.6974	1.4538	0.743	7.7788	1.3364
0.224	1.3679	1.535	1.16	11.9033	1.5277
0.229	1.7433	1.492	1.18	12.2998	1.1965
0.464	4.6742	1.4663	0.207	1.6628	1.6402
0.392	3.4089	1.4732	0.212	1.7953	1.5664
0.272	2.1985	1.2801	0.238	1.7633	1.5588
0.244	2.2625	1.3319	0.188	1.4297	1.5455
0.239	2.2625	1.4432	0.291	2.661	1.5784
0.134	1.4854	1.5933	0.109	1.2296	1.4143
0.083	1.189	1.5942	0.114	1.0812	1.5746
0.071	0.5283	1.5854	0.058	0.6978	1.6095
0.072	0.5777	1.5879	0.059	0.832	1.5989
0.202	1.6833	1.6194	0.029	0.6322	1.507
0.575	4.2517	1.3517	0.629	5.5592	1.4296
0.406	2.4624	1.2251	0.562	4.8923	1.4835
0.407	2.605	1.4224	0.282	2.6802	1.4979
0.359	2.2148	1.3528	0.154	1.6094	1.4066
0.298	1.9408	1.2182	0.179	1.3412	1.4877
0.493	3.99	1.4265	0.365	2.4151	1.2801
0.339	2.4937	1.4096	0.327	2.6111	1.3641
0.34	2.6622	1.3573	0.287	2.28	1.4332
0.308	1.8992	1.289	0.241	1.6094	1.4308
0.23	1.8519	1.3281	0.22	1.6075	1.3823
0.465	4.4193	1.4259	0.804	6.4995	1.2672
0.378	3.2299	1.2962	0.68	6.7648	1.4268
0.571	5.8457	1.3154	0.403	3.6916	1.3886
0.569	6.6926	1.3895	0.219	1.6484	1.4218
0.546	6.3219	1.46	0.114	0.88	1.4133
0.489	2.2755	1.4694	0.465	3.5661	1.4231
0.47	2.32	1.466	0.394	3.9624	1.4763
0.298	3.174	1.3806	0.312	3.1071	1.4385
0.311	2.0312	1.2926	0.408	3.5738	1.4357
0.434	1.7815	1.3652	0.315	2.4746	1.4651
1.08	11.3926	1.239	0.413	4.4007	1.3833
0.341	2.7072	1.3394	0.307	3.6282	1.4739
0.286	2.0449	1.3292	0.241	2.4514	1.3371
0.273	2.0382	1.4129	0.246	2.5443	1.4847
0.252	1.6573	1.4183	0.246	2.5932	1.4913
0.379	3.5371	1.4083	0.318	2.1754	1.4325
0.309	2.7652	1.2932	0.294	2.3095	1.4566
0.187	1.61	1.355	0.398	3.027	1.5268
0.177	1.4709	1.3768	0.364	2.5876	1.5072
0.178	1.4138	1.3188	0.299	2.3662	1.375
0.74	8.2327	1.3691	0.667	4.29	1.4297
0.35	2.7232	1.3092	0.406	2.9057	1.5392
0.268	1.93	1.3348	0.286	1.924	1.4418
0.316	3.1888	1.4029	0.273	2.0924	1.4824
0.306	2.3233	1.4256	0.299	2.5932	1.4931
0.92	10.4242	1.2686	0.488	3.8199	1.3513
0.393	3.3063	1.0299	0.358	2.547	1.4329
0.243	1.785	1.2528	0.317	2.4415	1.1568
0.243	1.5886	1.3914	0.449	3.4694	1.3161
0.282	2.1813	1.3853	0.302	2.2826	1.3012
0.115	0.9826	1.4903	0.523	4.8002	1.4854
0.091	0.7643	1.5908	0.397	3.5144	1.4737
0.091	0.8312	1.5401	0.46	4.0368	1.3926
0.157	1.3631	1.3071	0.409	3.6115	1.4332
0.154	1.463	1.1976	0.353	3.2858	1.4295
0.083	0.5637	1.6034	0.488	3.37	1.3876
0.081	0.5311	1.545	0.31	2.65	1.4155
0.078	0.5311	1.4141	0.614	5.0251	1.343
0.078	0.5306	1.5846	0.644	5.2671	1.3302
0.066	0.3647	1.6225	0.826	6.2616	1.3154
0.651	7.7266	1.3269	0.35	2.5414	1.4688
0.288	2.5279	1.4064	0.35	2.3224	1.4622
0.355	3.1889	1.3598	0.368	2.3224	1.4525
0.256	2.1475	1.2712	0.417	2.75	1.3714
0.26	1.9797	1.3406	0.427	3.363	1.3956
0.394	2.9066	1.4975	0.729	5.6982	1.3696
0.281	2.5866	1.2752	0.763	6.8001	1.346
0.215	1.7693	1.4004	0.651	5.0704	1.2819
0.157	1.2452	1.3879	0.627	5.4945	1.2634
0.144	1.0481	1.3953	0.507	3.8383	1.3738
0.385	3.3078	1.4027	0.574	4.3207	1.4083
0.311	2.0695	1.296	0.574	4.3589	1.2275
0.257	1.8455	1.2672	0.53	4.8525	1.3629
0.207	1.288	1.3357	0.425	4.5829	1.3602
0.368	2.5203	1.3631	0.236	1.8631	1.3485
0.475	4.7386	1.5098	0.374	2.5128	1.4417
0.575	6.0488	1.3851	0.289	1.9199	1.4635
0.509	5.9633	1.2315	0.404	2.4496	1.434
0.435	4.1114	1.2887	0.437	2.7144	1.3607
0.351	4.275	1.3602	0.403	2.583	1.4006
0.442	5.5702	1.5628	1.56	9.9715	1.2738
0.248	2.3555	1.5423	1.26	8.2528	1.3239
0.238	2.3877	1.504	0.671	6.1491	1.305
0.398	3.816	1.3293	0.392	3.4329	1.3222
0.386	3.8931	1.4371	0.821	7.2024	1.2594
0.476	5.0115	1.4652	0.2	1.8337	1.5715
0.193	1.9909	1.4851	0.191	1.5401	1.5563
0.117	1.1271	1.5835	0.143	1.2124	1.4993
0.202	2.088	1.458	0.13	1.1469	1.5638
0.234	2.4892	1.524	0.235	1.6708	1.6282
0.354	3.2164	1.6317	0.504	4.5647	1.471
0.269	2.211	1.533	0.414	3.5264	1.5362
0.289	2.473	1.6088	0.339	2.9143	1.4036
0.293	2.3421	1.3889	0.182	1.7115	1.582
0.268	2.2784	1.3905	0.061	0.5264	1.6239
0.397	3.6612	1.5623	0.183	1.5807	1.532
0.293	2.9484	1.3528	0.177	1.4823	1.5252
0.467	4.4705	1.3077	0.245	1.9747	0.1061
0.481	4.8553	1.2998	0.174	1.2831	1.4932
0.157	1.2636	1.2243	0.131	1.1854	1.4646
0.281	2.3977	1.5917	0.516	4.3137	1.5472
0.133	1.641	1.6203	0.455	3.9791	1.5343
0.115	0.9195	1.6128	0.373	3.4713	1.5793
0.129	0.9856	1.6614	0.571	5.4365	1.544
0.095	0.7877	1.5835	0.562	5.3729	1.4934
0.512	6.2394	1.3215	0.409	3.3909	1.4356
0.267	2.4294	1.5777	0.392	3.3232	1.3467
0.182	1.6416	1.5805	0.224	1.4623	1.1938
0.267	2.32	1.5954	0.183	1.3664	1.306
0.325	2.4612	1.6387	0.163	1.0376	1.4467
0.397	3.699	1.4316	0.191	1.375	1.491
0.221	2.0418	1.4267	0.181	1.3209	1.516
0.143	1.1569	1.4874	0.161	1.154	1.4899
0.354	3.5312	1.4082	0.171	1.3515	1.5084
0.39	3.8558	1.5467	0.173	1.3097	1.4814
0.375	3.5092	1.5981	0.773	6.5561	1.3973
0.364	3.1104	1.6364	0.523	4.5856	1.3638
0.329	2.7778	1.7032	0.355	3.0764	1.2701
0.259	2.1181	1.594	0.284	2.2375	1.306
0.206	1.8853	1.7147	0.246	2.2405	1.3868
0.456	4.5127	1.5424	0.531	4.6471	1.3824
0.321	2.9896	1.5451	0.502	4.5857	1.2531
0.269	2.5617	1.4713	0.274	2.2384	1.3149
0.279	2.2657	1.2223	0.263	2.185	1.3655
0.135	1.4452	1.5012	0.403	3.3571	1.3674
0.173	1.6672	1.583	0.944	8.2972	1.3488
0.088	0.7885	1.5814	0.993	8.4892	1.1849
0.071	0.5579	1.5512	0.349	3.3399	1.0853
0.152	1.3787	1.611	0.226	1.958	1.304
0.277	2.6618	1.5857	0.112	0.9022	1.2632
0.375	3.9098	1.5428	0.395	3.7335	1.5839
0.113	1.0507	1.5235	0.499	4.6291	1.6038
0.104	0.9523	1.5822	0.339	3.1605	1.5562
0.163	1.4788	1.5418	0.576	5.5435	0.6626
0.172	1.6423	1.5942	0.606	5.9016	1.5997
0.69	6.0048	1.393	1.35	11.3168	1.1271
0.55	5.7288	1.3066	1.35	11.7739	1.1634
0.212	2.0018	1.3833	1.06	10.505	1.1014
0.067	0.5002	1.2076	0.574	5.6593	1.18
0.058	0.5333	1.1955	1.03	9.6266	1.2166
0.509	6.4315	1.3248	0.718	6.8784	1.1412
0.322	3.9368	1.4937	0.773	7.1787	1.0556
0.189	2.6185	1.5245	0.685	6.3261	1.2955
0.128	1.3097	1.5473	0.925	9.5573	1.2818
0.087	1.1092	1.5004	0.565	5.2774	1.3557
0.263	2.3978	1.5165	1.32	11.4324	1.2545
0.265	2.4286	1.4952	1.22	10.498	1.2209
0.211	1.9281	1.5066	0.773	7.2062	1.3004
0.206	1.8601	1.4739	0.158	5.4991	1.2796
0.311	2.8606	1.3739	0.533	5.0248	1.2615
0.105	1.0776	1.4578	0.594	5.4285	1.3401
0.103	1.029	1.5697	0.586	5.4896	1.3972
0.094	0.9146	1.5654	0.363	3.3396	1.4226
0.075	0.7428	1.6106	0.35	3.082	1.4859
0.055	0.5966	1.6229	0.463	4.5255	1.5013
1.07	9.1574	1.3484	0.703	6.3594	1.3225
0.806	7.0213	1.3488	0.735	6.3594	1.4063
0.437	3.8495	1.4366	0.438	4.2572	1.2836
0.198	1.7899	1.3723	0.249	2.4267	1.4295
0.159	1.5332	1.2789	0.186	1.8971	1.3958
0.039	0.5684	1.5506	0.4	3.58	1.5391
0.021	0.4012	1.5657	0.396	3.0025	1.602
0.019	0.2339	1.5633	0.34	2.5833	2.5199
0.017	0.3342	1.5603	0.96	9.2839	1.5537
0.022	0.4344	1.5666	0.679	6.9923	1.6084
0.63	7.4608	1.3709	0.395	3.0562	1.5681
0.193	2.4255	1.5803	0.32	2.5284	1.606
0.099	1.538	1.5566	0.331	2.2319	1.5181
0.502	6.3856	1.3305	0.292	2.135	1.6151
0.066	1.1699	1.5066	0.22	1.7078	1.674
0.182	2.0711	1.5527	0.763	5.7689	1.4844
0.08	1.0358	1.5568	0.752	6.3371	1.4371
0.079	0.6685	1.6018	0.383	3.1893	1.3967
0.039	0.5846	1.569	0.795	6.8046	1.4768
0.058	0.7018	1.5609	1.22	10.9218	1.6022
0.6195	7.1968	1.4339	0.502	4.9451	1.3393
0.312	2.8742	1.4183	0.754	6.5366	1.4105
0.407	3.9543	1.3397	0.801	7.2629	1.2422
0.289	2.7074	1.2635	0.643	6.4706	1.3972
0.172	1.3633	1.2356	0.118	1.0554	1.1541
0.372	3.0774	1.6026	0.848	7.3979	1.371
0.292	2.5796	1.5958	0.71	5.867	1.4103
0.351	2.8044	1.5471	0.552	4.85	1.4017
0.243	2.1362	1.5001	0.49	4.4229	1.5107
0.267	2.4278	1.4174	0.248	2.1763	1.4944
0.284	3.1675	1.5088	0.423	3.7082	1.4874
0.122	1.3507	1.517	0.422	3.8691	1.5236
0.358	4.5701	1.5675	0.659	5.9886	1.4083
0.335	4.3816	1.5978	0.32	2.8103	1.4156
0.089	1.0668	1.5134	0.246	2.1832	1.2991
0.7255	7.4905	1.3114	1	9.7931	1.1505
0.6675	6.4788	1.2946	1.16	11.011	1.1033
0.533	5.3186	1.1666	1.17	10.3536	1.1399
0.3605	3.4251	1.1646	1.03	10.7537	1.1273
0.2375	2.8594	1.2323	1.17	10.5816	1.1136
0.1453	1.5286	1.5615	1.44	11.89	1.3383
0.1315	1.3625	1.5575	1.3	10.8196	1.3144
0.0997	1.031	1.5598	0.841	8.2028	1.1441
0.1015	1.0974	1.5788	0.662	6.5721	1.2676
0.098	1.0477	1.5373	0.32	2.6236	1.2741
			0.18	1.5664	1.6626
			0.182	1.6011	1.6413
			0.139	1.3328	1.6909
			0.105	0.934	1.5943
			0.091	0.8671	1.5504
			0.403	3.578	1.5138
			0.284	2.3454	1.575
			0.206	1.5473	1.5376
			0.13	1.1248	1.5303
			0.227	2.3325	1.4479
			0.152	1.5329	1.6205
			0.148	1.3993	1.5809
			0.08	0.5332	1.5682
			0.062	0.4667	1.5911
			0.061	0.5003	1.603
			0.777	7.6609	1.2665
			0.458	4.0498	1.377
			0.309	2.8563	1.4206
			0.895	8.6214	1.4671
			0.248	2.1264	1.4347
			0.571	4.9779	1.5229
			0.55	5.2381	1.6181
			0.678	7.3584	1.6017
			0.667	6.9662	1.4087
			1.05	10.4078	1.5545
			0.45	3.9726	1.5606
			0.388	3.0189	1.6497
			0.317	2.4619	1.6487
			0.737	7.6133	1.6244
			1.07	10.0612	1.6207
			0.503	5.1838	1.4984
			0.446	4.3845	1.5289
			0.719	6.7924	1.4531
			0.292	2.1292	1.3818
			0.164	1.5307	1.4178
			0.67	5.7877	1.4693
			0.453	4.054	1.5444
			0.415	3.1932	1.5281
			0.366	4.0516	1.4799
			0.219	1.9954	1.5052
			0.574	5.8531	1.4496
			0.517	4.8544	1.4537
			0.475	4.6404	1.4016
			0.436	3.8503	1.4424
			1.07	9.546	1.4571
			0.686	6.3678	1.6275
			0.494	4.7086	1.6271
			0.379	3.7771	1.6584
			0.195	1.8591	1.6379
			0.289	3.7116	1.6762
			0.796	7.2965	1.2756
			0.872	7.884	1.4642
			0.475	4.1747	1.4114
			0.302	2.5206	1.4427
			0.184	1.4094	1.4622
			1.07	11.5394	1.4706
			0.479	5.0332	1.4629
			0.268	2.9843	1.7085
			0.339	4.115	1.8126
			0.361	3.5163	1.7199
			0.483	5	1.4088
			0.461	4.3814	1.4002
			0.395	3.8434	1.4276
			0.624	6.012	1.4635
			0.628	5.9988	1.4205
			0.534	5.0759	1.462
			0.456	4.2973	1.506
			0.361	3.5061	1.4747
			0.239	2.3843	1.4987
			0.277	3.5722	1.4712
			0.195	1.9837	1.6071
			0.202	1.6944	1.6199
			0.287	2.8102	1.5954
			0.163	1.365	1.5963
			0.032	0.7275	1.3673
			0.584	5.6845	1.4684
			0.353	3.5772	1.537
			0.436	4.9644	1.5155
			0.362	4.2758	1.3905
			0.272	3.0714	1.2178
			0.218	2.4945	1.5489
			0.268	2.4403	1.6065
			0.219	2.497	1.5176
			0.076	0.7071	1.497
			0.049	0.582	1.5042
			0.344	3.2989	1.5091
			0.181	1.886	1.567
			0.139	1.455	1.5723
			0.024	0.5654	1.5504
			0.024	0.5321	1.5009
			0.801	6.7607	1.418
			0.792	7.9878	1.3828
			1.21	11.4156	1.3801
			1.38	10.5606	1.3255
			0.389	3.7708	1.2649
			0.288	3.1565	1.5364
			0.395	4.0565	1.5496
			0.236	2.2494	1.5774
			0.197	2.2099	1.6273
			0.209	2.1632	1.6112
			0.257	2.6669	1.5633
			0.347	3.6007	1.5629
			0.373	3.7088	1.4856
			0.321	3.0814	1.5226
			0.684	7.3333	1.609
			0.365	3.7503	1.4429
			0.375	3.4184	1.5054
			0.302	2.7483	1.5366
			0.231	2.2022	1.5592
			0.132	1.3306	1.5698
			1.17	9.8607	1.2194
			0.9885	9.3067	1.3251
			1.04	10.0856	1.4138
			0.876	8.304	1.3281
			0.536	4.9857	1.2682
			0.515	5.5291	1.4356
			0.331	3.2867	1.4471
			0.329	4.0346	1.384
			0.291	3.1195	1.3316
			0.13	1.2994	1.3362
			0.726	6.9004	1.2662
			0.687	6.006	1.2904
			0.566	5.5602	1.3334
			1.015	11.544	1.3221
			1.21	14.246	1.2801
			0.3295	3.265	1.6
			0.294	3.0657	1.4512
			0.185	1.8663	1.5256
			0.1365	1.3675	1.525
			0.1285	1.1667	1.5511
